# Supplementary material for: Genetic basis of olfactory cognition: extremely high level of DNA sequence polymorphism in promoter regions of the human olfactory receptor genes revealed using the 1000 Genomes Project dataset
Source: Front Psychol. 2014 Mar 24;5:247. doi: 10.3389/fpsyg.2014.00247 (PMC3970011; doi:10.3389/fpsyg.2014.00247)
Supplement: Supplementary file 1 [file DataSheet1.XLSX]

## Sheet: Table_S1
							414	76	375
Transcript name	Gene name	Chromosome	Strand	Transcription start site	Coding region start	No. of SNPs per 500bp upstream TSS	KEGG_Olf_Tr	KEGG_Ant_Pr_Pr	HORDE_ORs		KEGG_Olf_Tr	KEGG_Ant_Pr_Pr	HORDE_ORs
NM_001005484	OR4F5	chr1	+	69090	69090	0	+	-	+		OR2J3	IFNG	OR1D2
NM_001005277	OR4F16	chr1	+	367658	367658	0	+	-	+		OR14J1	TNF	OR1F1
NM_001005277	OR4F16	chr1	-	621095	621095	0	+	-	+		OR10C1	PSME1	OR2C1
NM_152486	SAMD11	chr1	+	861120	861321	7	-	-	-		OR2A2	PSME2	OR3A1
NM_015658	NOC2L	chr1	-	879582	880073	1	-	-	-		OR52K2	PSME3	OR3A2
NM_198317	KLHL17	chr1	+	895966	896073	3	-	-	-		OR5P2	HSPA8	OR2H2
NM_032129	PLEKHN1	chr1	+	901876	901911	3	-	-	-		OR5P3	HSPA1A	OR1A1
NM_021170	HES4	chr1	-	934341	934438	6	-	-	-		OR8I2	HSPA2	OR1D5
NM_005101	ISG15	chr1	+	948846	948953	2	-	-	-		OR2D3	HSPA1L	OR1E1
NM_198576	AGRN	chr1	+	955502	955552	1	-	-	-		OR52E2	HSPA1B	OR1E2
NM_001205252	RNF223	chr1	-	1007125	1007196	3	-	-	-		OR52J3	HSPA6	OR1G1
NM_017891	C1orf159	chr1	-	1017197	1018272	2	-	-	-		OR51L1	HSPA4	OR3A3
NM_001130045	TTLL10	chr1	+	1109285	1114595	7	-	-	-		OR51A7	HSP90AA1	OR6A2
NM_153254	TTLL10	chr1	+	1115076	1115433	2	-	-	-		OR51S1	HSP90AB1	OR5I1
NM_148902	TNFRSF18	chr1	-	1138887	1139223	2	-	-	-		OR51F2	HLA-A	OR52A1
NM_003327	TNFRSF4	chr1	-	1146705	1146934	1	-	-	-		OR52R1	HLA-B	OR1C1
NM_016176	SDF4	chr1	-	1152287	1152891	3	-	-	-		OR4C46	HLA-C	OR1A2
NM_080605	B3GALT6	chr1	+	1167628	1167658	2	-	-	-		OR4X2	HLA-F	OR2F1
NM_001014980	FAM132A	chr1	-	1177825	1177927	2	-	-	-		OR52M1	HLA-G	OR2B6
NM_194458	UBE2J2	chr1	-	1189291	1190582	3	-	-	-		OR1E1	HLA-E	OR1J4
NM_001130413	SCNN1D	chr1	+	1215815	1216041	6	-	-	-		OR1E2	CANX	OR2M4
NM_030649	ACAP3	chr1	-	1227763	1228943	1	-	-	-		OR1D2	B2M	OR2L2
NM_153339	PUSL1	chr1	+	1243993	1244023	3	-	-	-		OR1D5	PDIA3	OR2K2
NM_001256460	CPSF3L	chr1	-	1246964	1247238	3	-	-	-		OR1G1	CALR	OR7A17
NM_001029885	GLTPD1	chr1	+	1260142	1262290	0	-	-	-		OR1A1	TAPBP	OR5L2
NM_152228	TAS1R3	chr1	+	1266725	1266725	4	-	-	-		OR1A2	TAP1	OR5K1
NM_004421	DVL1	chr1	-	1270657	1271521	1	-	-	-		OR2J2	TAP2	OR5H1
NM_032348	MXRA8	chr1	-	1288070	1288983	3	-	-	-		OR2A4	CD8A	OR10J1
NM_001127230	AURKAIP1	chr1	-	1309110	1309180	4	-	-	-		OR2C1	CD8B	OR8G2
NM_001127229	AURKAIP1	chr1	-	1309109	1309180	5	-	-	-		OR2F1	KIR3DL2	OR8B8
NM_017900	AURKAIP1	chr1	-	1309109	1309180	6	-	-	-		OR2W1	KIR3DL1	OR8G1
NM_030937	CCNL2	chr1	-	1321090	1322610	1	-	-	-		OR3A1	KIR3DL3	OR10A3
NM_017971	MRPL20	chr1	-	1337275	1337462	3	-	-	-		OR3A2	KIR2DL1	OR12D2
NM_001145210	ANKRD65	chr1	-	1353799	1354479	2	-	-	-		OR3A3	KIR2DL3	OR11A1
NM_001146685	TMEM88B	chr1	+	1361507	1361507	5	-	-	-		OR5I1	KIR2DL4	OR10H3
NM_199121	VWA1	chr1	+	1370902	1371128	0	-	-	-		OR5V1	LOC100287534	OR10G3
NM_001039211	ATAD3C	chr1	+	1385068	1386063	0	-	-	-		OR6A2	KLRC1	OR10G2
NM_031921	ATAD3B	chr1	+	1407163	1407264	5	-	-	-		OR7A17	KLRC2	OR10H2
NM_018188	ATAD3A	chr1	+	1447522	1447648	3	-	-	-		OR7A5	KLRC3	OR10H1
NM_001170536	ATAD3A	chr1	+	1447909	1451423	2	-	-	-		OR10H1	KLRC4	OR8B2
NM_001114748	TMEM240	chr1	-	1470157	1470738	2	-	-	-		OR10H2	KLRD1	OR7E24
NM_014188	SSU72	chr1	-	1477052	1477445	1	-	-	-		OR10H3	KIR2DS4	OR7C2
NM_001242659	C1orf233	chr1	-	1533387	1534714	4	-	-	-		OR10J1	IFI30	OR7A5
NM_080875	MIB2	chr1	+	1550794	1550839	2	-	-	-		OR11A1	LGMN	OR7C1
NM_001170689	MIB2	chr1	+	1551244	1558832	2	-	-	-		OR12D2	CTSB	OR4F4
NM_006983	MMP23B	chr1	+	1567559	1567597	3	-	-	-		OR12D3	HLA-DMA	OR4E2
NM_001110781	SLC35E2B	chr1	-	1592938	1597220	0	-	-	-		OR51E2	HLA-DMB	OR4D1
NM_033487	CDK11B	chr1	-	1571099	1571125	4	-	-	-		OR52A1	HLA-DOA	OR2W1
NM_024011	CDK11A	chr1	-	1634169	1634345	4	-	-	-		OR51B4	HLA-DOB	OR2V1
NM_182838	SLC35E2	chr1	-	1658823	1663893	3	-	-	-		OR51B2	HLA-DPA1	OR2T1
NM_001198995	NADK	chr1	-	1682670	1684342	2	-	-	-		OR4N4	HLA-DPB1	OR2J2
NM_023018	NADK	chr1	-	1682670	1684342	4	-	-	-		OR5B3	HLA-DQA1	OR2H1
NM_001198993	NADK	chr1	-	1682670	1684342	0	-	-	-		OR9K2	HLA-DQA2	OR1L3
NM_001198994	NADK	chr1	-	1682670	1684342	1	-	-	-		OR4Q3	HLA-DQB1	OR1L1
NM_002074	GNB1	chr1	-	1716724	1718769	3	-	-	-		OR4M1	HLA-DRA	OR1J2
NM_138705	CALML6	chr1	+	1846265	1846719	5	+	-	-		OR13G1	HLA-DRB1	OR2S2
NM_178545	TMEM52	chr1	-	1849028	1849320	7	-	-	-		OR2L13	HLA-DRB5	OR13A1
NM_001080484	KIAA1751	chr1	-	1884751	1887016	4	-	-	-		OR52E6	CD74	OR5H6
NM_000815	GABRD	chr1	+	1950767	1950862	3	-	-	-		OR52E8	CTSL1	OR5H2
NM_002744	PRKCZ	chr1	+	1981908	1982069	2	-	-	-		OR52E4	CTSS	OR4K5
NM_001033581	PRKCZ	chr1	+	2005085	2075777	6	-	-	-		OR56A3	CD4	OR51G1
NM_001242874	PRKCZ	chr1	+	2005424	2005692	3	-	-	-		OR56A5	CIITA	OR11H2
NM_001033582	PRKCZ	chr1	+	2036154	2075777	5	-	-	-		OR10A6	RFX5	OR51B4
NM_182533	C1orf86	chr1	-	2120987	2121147	0	-	-	-		OR4X1	RFXANK	OR51B2
NM_001146310	C1orf86	chr1	-	2115898	2116716	3	-	-	-		OR5D13	RFXAP	OR52N1
NM_003036	SKI	chr1	+	2160133	2160205	0	-	-	-		OR5D16	CREB1	OR4F5
NM_024848	MORN1	chr1	-	2252695	2252821	2	-	-	-		OR8H2	NFYA	OR2A4
NM_007033	RER1	chr1	+	2323213	2327229	3	-	-	-		OR8H3	NFYB	OR4K1
NM_002617	PEX10	chr1	-	2336240	2337204	2	-	-	-		OR5T3	NFYC	OR5AC2
NM_014638	PLCH2	chr1	+	2407753	2408027	0	-	-	-		OR5T1	HSPA5	OR11H1
NM_018216	PANK4	chr1	-	2439974	2440285	0	-	-	-		OR8K1		OR4F17
NM_001010926	HES5	chr1	-	2460183	2460907	1	-	-	-		OR5M9		OR4K15
NM_003820	TNFRSF14	chr1	+	2487804	2488103	2	-	-	-		OR5M10		OR8J3
NM_001195737	FAM213B	chr1	+	2518188	2518234	2	-	-	-		OR5M1		OR51G2
NM_033467	MMEL1	chr1	-	2522080	2522428	2	-	-	-		OR9G1		OR51E2
NM_001242672	TTC34	chr1	-	2572806	2572806	2	-	-	-		OR2AG1		OR4P4
NM_080431	ACTRT2	chr1	+	2938045	2938250	2	-	-	-		OR6B3		OR4C15
NM_022114	PRDM16	chr1	+	2985741	2985823	1	-	-	-		OR1Q1		OR4A5
NM_014448	ARHGEF16	chr1	+	3371146	3379648	0	-	-	-		OR7D2		OR4A16
NM_001409	MEGF6	chr1	-	3404505	3407091	3	-	-	-		OR56B4		OR4A15
NM_182752	TPRG1L	chr1	+	3541555	3541636	0	-	-	-		OR4C16		OR10W1
NM_017818	WRAP73	chr1	-	3547330	3547538	2	-	-	-		OR4C11		OR2AE1
NM_001204185	TP73	chr1	+	3569128	3598929	0	-	-	-		OR4S2		OR4F16
NM_001204191	TP73	chr1	+	3607235	3607469	3	-	-	-		OR4C6		OR6N2
NM_001204192	TP73	chr1	+	3614609	3624139	1	-	-	-		OR5D14		OR6K2
NM_152492	CCDC27	chr1	+	3668964	3669045	2	-	-	-		OR5L1		OR2L5
NM_001163724	SMIM1	chr1	+	3689351	3691937	1	-	-	-		OR5D18		OR2G3
NM_020710	LRRC47	chr1	-	3696783	3697651	4	-	-	-		OR5AS1		OR2G2
NM_014704	CEP104	chr1	-	3728644	3731965	4	-	-	-		OR8K5		OR2C3
NM_004402	DFFB	chr1	+	3773844	3774167	6	-	-	-		OR5T2		OR5V1
NM_207356	C1orf174	chr1	-	3805696	3806523	5	-	-	-		OR8H1		OR2B2
NM_001042478	AJAP1	chr1	+	4715104	4715485	4	-	-	-		OR8K3		OR12D3
NM_001199861	KCNAB2	chr1	+	6052357	6100628	4	-	-	-		OR8J1		OR52E2
NM_015102	NPHP4	chr1	-	5922869	5923324	2	-	-	-		OR5R1		OR52J3
NM_003636	KCNAB2	chr1	+	6086072	6100628	3	-	-	-		OR5M3		OR51L1
NM_001199860	KCNAB2	chr1	+	6094347	6100628	3	-	-	-		OR5M8		OR51A7
NM_001199862	KCNAB2	chr1	+	6105980	6111596	0	-	-	-		OR5AR1		OR51S1
NM_001199863	KCNAB2	chr1	+	6106173	6142254	0	-	-	-		OR8B12		OR51F2
NM_015557	CHD5	chr1	-	6161846	6166339	0	-	-	-		OR8G5		OR52R1
NM_000983	RPL22	chr1	-	6245079	6246731	3	-	-	-		OR10G8		OR4C46
NM_207396	RNF207	chr1	+	6266188	6266595	2	-	-	-		OR10G9		OR4X2
NM_012405	ICMT	chr1	-	6281252	6285139	4	-	-	-		OR10S1		OR4B1
NM_001024598	HES3	chr1	+	6304251	6304425	1	-	-	-		OR6T1		OR52M1
NM_207370	GPR153	chr1	-	6307405	6309397	5	-	-	-		OR4D5		OR52K2
NM_181866	ACOT7	chr1	-	6324331	6324656	3	-	-	-		OR6Q1		OR5P2
NM_181865	ACOT7	chr1	-	6324331	6324656	2	-	-	-		OR9I1		OR5P3
NM_181864	ACOT7	chr1	-	6324331	6324656	3	-	-	-		OR9Q1		OR8I2
NM_007274	ACOT7	chr1	-	6324331	6324656	2	-	-	-		OR9Q2		OR2D3
NM_019089	HES2	chr1	-	6475293	6478932	1	-	-	-		OR1S2		OR2D2
NM_031475	ESPN	chr1	+	6484847	6485015	3	-	-	-		OR1S1		OR52W1
NM_003790	TNFRSF25	chr1	-	6521213	6521493	4	-	-	-		OR10Q1		OR56A4
NM_001265593	PLEKHG5	chr1	-	6526151	6527622	4	-	-	-		OR5B17		OR56A1
NM_001042665	PLEKHG5	chr1	-	6526151	6527622	3	-	-	-		OR5B21		OR2AP1
NM_001042664	PLEKHG5	chr1	-	6526151	6527622	1	-	-	-		OR5A2		OR10P1
NM_001265594	PLEKHG5	chr1	-	6526151	6527902	1	-	-	-		OR5A1		OR10AD1
NM_020631	PLEKHG5	chr1	-	6526151	6527622	1	-	-	-		OR4D6		OR10A7
NM_001265592	PLEKHG5	chr1	-	6526151	6527622	3	-	-	-		OR4D11		OR4K14
NM_001042663	PLEKHG5	chr1	-	6526151	6527622	2	-	-	-		OR6C74		OR4L1
NM_198681	PLEKHG5	chr1	-	6526151	6527622	6	-	-	-		OR6C3		OR11H6
NM_024654	NOL9	chr1	-	6581406	6585913	7	-	-	-		OR1L4		OR4D2
NM_177540	TAS1R1	chr1	+	6615337	6615433	4	-	-	-		OR52B2		OR7D4
NM_005341	ZBTB48	chr1	+	6640062	6640669	4	-	-	-		OR4C3		OR7G1
NM_014851	KLHL21	chr1	-	6650783	6653424	2	-	-	-		OR4S1		OR1M1
NM_153812	PHF13	chr1	+	6673755	6674126	1	-	-	-		OR51F1		OR1I1
NM_001195753	THAP3	chr1	+	6684924	6685278	1	-	-	-		OR1C1		OR10H4
NM_001195752	THAP3	chr1	+	6685209	6685278	1	-	-	-		OR2B6		OR2M5
NM_018198	DNAJC11	chr1	-	6694227	6695734	0	-	-	-		OR1J4		OR2M3
NM_015215	CAMTA1	chr1	+	6845383	6845590	1	-	-	-		OR2M4		OR2T12
NM_004781	VAMP3	chr1	+	7831328	7831443	2	-	-	-		OR2L2		OR14C36
NM_016831	PER3	chr1	+	7844762	7844937	5	-	-	-		OR2K2		OR2T34
NM_006786	UTS2	chr1	-	7907671	7907825	3	-	-	-		OR5L2		OR2T10
NM_021995	UTS2	chr1	-	7907671	7907825	1	-	-	-		OR5K1		OR2T4
NM_001561	TNFRSF9	chr1	-	7975930	7980894	1	-	-	-		OR8G2		OR2T11
NM_007262	PARK7	chr1	+	8021713	8022845	1	-	-	-		OR8B8		OR10J5
NM_018948	ERRFI1	chr1	-	8071778	8073269	1	-	-	-		OR10A3		OR2B11
NM_001080397	SLC45A1	chr1	+	8384389	8384389	3	-	-	-		OR7C2		OR10T2
NM_001042682	RERE	chr1	-	8412463	8415146	3	-	-	-		OR7C1		OR6P1
NM_001042681	RERE	chr1	-	8412463	8415146	3	-	-	-		OR4D1		OR10X1
NM_001201483	ENO1	chr1	-	8921058	8921418	2	-	-	-		OR2T1		OR10Z1
NM_001428	ENO1	chr1	-	8921058	8921418	2	-	-	-		OR2H1		OR6K6
NM_001270500	CA6	chr1	+	9005892	9005945	5	-	-	-		OR4C13		OR6N1
NM_207420	SLC2A7	chr1	-	9063358	9063358	2	-	-	-		OR4C12		OR9A4
NM_001135585	SLC2A5	chr1	-	9101426	9101679	2	-	-	-		OR51V1		OR2Y1
NM_024980	GPR157	chr1	-	9164475	9164477	11	-	-	-		OR8D1		OR9A2
NM_004285	H6PD	chr1	+	9294862	9304993	5	-	-	-		OR8D2		OR2A14
NM_025106	SPSB1	chr1	+	9352940	9415950	3	-	-	-		OR8B4		OR6B1
NM_032315	SLC25A33	chr1	+	9599527	9599750	3	-	-	-		OR9G4		OR2F2
NM_001130924	TMEM201	chr1	+	9648931	9648988	1	-	-	-		OR10A4		OR13C5
NM_005026	PIK3CD	chr1	+	9711789	9770513	7	-	-	-		OR6C6		OR13C8
NM_014944	CLSTN1	chr1	-	9789078	9790565	0	-	-	-		OR2Z1		OR13C3
NM_020248	CTNNBIP1	chr1	-	9908333	9910775	4	-	-	-		OR10H5		OR13C4
NM_032368	LZIC	chr1	-	9989775	9990456	4	-	-	-		OR14A16		OR13F1
NM_022787	NMNAT1	chr1	+	10003485	10032131	4	-	-	-		OR2V2		OR1L8
NM_052960	RBP7	chr1	+	10057254	10057316	2	-	-	-		OR13C9		OR1N2
NM_001105562	UBE4B	chr1	+	10093040	10093728	3	-	-	-		OR13D1		OR1N1
NM_183416	KIF1B	chr1	+	10270763	10292386	4	-	-	-		OR8D4		OR52B4
NM_002631	PGD	chr1	+	10459084	10459174	4	-	-	-		OR5F1		OR52I2
NM_199006	APITD1-CORT	chr1	+	10490158	10490574	3	-	-	-		OR5AP2		OR51E1
NM_001243768	APITD1-CORT	chr1	+	10490803	10491346	6	-	-	-		OR52L1		OR10A5
NM_001302	CORT	chr1	+	10509775	10510280	3	-	-	-		OR2AG2		OR2AG1
NM_004401	DFFA	chr1	-	10520602	10521546	1	-	-	-		OR52B6		OR6B3
NM_004565	PEX14	chr1	+	10535002	10535023	2	-	-	-		OR2AT4		OR1Q1
NM_001079843	CASZ1	chr1	-	10696665	10698998	1	-	-	-		OR10A2		OR7D2
NM_001170754	C1orf127	chr1	-	11006529	11007719	3	-	-	-		OR6C2		OR56B4
NM_007375	TARDBP	chr1	+	11072678	11073784	2	-	-	-		OR6C4		OR4C16
NM_006610	MASP2	chr1	-	11086579	11086941	2	-	-	-		OR8S1		OR4C11
NM_003132	SRM	chr1	-	11114648	11114921	2	-	-	-		OR6S1		OR4S2
NM_002685	EXOSC10	chr1	-	11126675	11126774	5	-	-	-		OR6F1		OR4C6
NM_021146	ANGPTL7	chr1	+	11249397	11249636	1	-	-	-		OR2T3		OR5D14
NM_004958	MTOR	chr1	-	11166587	11167541	2	-	-	-		OR10R2		OR5L1
NM_013319	UBIAD1	chr1	+	11333254	11333588	1	-	-	-		OR2T29		OR5D18
NM_020780	PTCHD2	chr1	+	11539294	11561049	7	-	-	-		OR6V1		OR5AS1
NM_183412	FBXO44	chr1	+	11714431	11715892	2	-	-	-		OR2A12		OR8K5
NM_012168	FBXO2	chr1	-	11708417	11708750	5	-	-	-		OR1J1		OR5T2
NM_033182	FBXO44	chr1	+	11714913	11715892	2	-	-	-		OR1B1		OR8H1
NM_018438	FBXO6	chr1	+	11724149	11728715	2	-	-	-		OR13H1		OR8K3
NM_006341	MAD2L2	chr1	-	11734536	11734831	4	-	-	-		OR56B1		OR8J1
NM_001127325	MAD2L2	chr1	-	11734536	11734831	2	-	-	-		OR52K1		OR5R1
NM_198545	DRAXIN	chr1	+	11751780	11766315	5	-	-	-		OR52I1		OR5M3
NM_020350	AGTRAP	chr1	+	11796141	11796265	1	-	-	-		OR51D1		OR5M8
NM_001286	CLCN6	chr1	+	11866152	11866319	3	-	-	-		OR52A5		OR5M11
NM_005957	MTHFR	chr1	-	11845786	11850736	4	-	-	-		OR51B6		OR5AR1
NM_006172	NPPA	chr1	-	11905766	11906065	2	-	-	-		OR2D2		OR8B12
NM_002521	NPPB	chr1	-	11917520	11917711	2	-	-	-		OR52W1		OR8G5
NM_138346	KIAA2013	chr1	-	11979644	11980371	4	-	-	-		OR56A4		OR10G8
NM_000302	PLOD1	chr1	+	11994723	11994836	3	-	-	-		OR56A1		OR10G9
NM_001127660	MFN2	chr1	+	12040237	12049225	2	-	-	-		OR10P1		OR10S1
NM_021933	MIIP	chr1	+	12079298	12081783	2	-	-	-		OR10AD1		OR6T1
NM_001243	TNFRSF8	chr1	+	12123433	12123655	1	-	-	-		OR10A7		OR4D5
NM_152942	TNFRSF8	chr1	+	12185957	12198339	3	-	-	-		OR4K14		OR6Q1
NM_001066	TNFRSF1B	chr1	+	12227059	12227148	1	-	-	-		OR4L1		OR9I1
NM_015378	VPS13D	chr1	+	12290112	12294323	2	-	-	-		OR11H6		OR9Q1
NM_004753	DHRS3	chr1	-	12627938	12628368	2	-	-	-		OR4D2		OR9Q2
NM_001013630	AADACL4	chr1	+	12704565	12704565	3	-	-	-		OR7D4		OR1S2
NM_001103169	AADACL3	chr1	+	12776117	12776343	5	-	-	-		OR7G1		OR1S1
NM_152290	C1orf158	chr1	+	12806162	12806378	1	-	-	-		OR1M1		OR10Q1
NM_001080830	PRAMEF12	chr1	+	12834983	12835010	0	-	-	-		OR1I1		OR5B17
NM_023013	PRAMEF1	chr1	+	12851545	12853376	2	-	-	-		OR10H4		OR5B21
NM_001146344	PRAMEF11	chr1	-	12884467	12884799	1	-	-	-		OR2M5		OR5A2
NM_001146181	LOC649330	chr1	-	12907235	12907260	2	-	-	-		OR2M3		OR5A1
NM_001013631	HNRNPCL1	chr1	-	12907260	12907260	5	-	-	-		OR2T12		OR4D6
NM_023014	PRAMEF2	chr1	+	12916940	12918864	4	-	-	-		OR14C36		OR4D11
NM_001009611	PRAMEF4	chr1	-	12939032	12939364	1	-	-	-		OR2T34		OR6C74
NM_001039361	PRAMEF10	chr1	-	12952726	12952746	0	-	-	-		OR2T10		OR6C3
NM_001012276	PRAMEF8	chr1	+	12976449	12977512	0	-	-	-		OR2T4		OR2T6
NM_001012277	PRAMEF7	chr1	+	12977512	12977512	0	-	-	-		OR2T11		OR1L4
NM_001010889	PRAMEF6	chr1	-	12998301	12998504	0	-	-	-		OR10J5		OR52B2
NM_001100631	PRAMEF22	chr1	+	13035542	13035542	0	-	-	-		OR2B11		OR4C3
NM_001013407	PRAMEF5	chr1	-	13108513	13108837	0	-	-	-		OR10T2		OR4S1
NM_001136561	LOC440563	chr1	-	13182959	13182990	4	-	-	-		OR10X1		OR51F1
NM_001100631	PRAMEF22	chr1	-	13328832	13328832	0	-	-	-		OR10Z1		OR51B5
NM_001013692	PRAMEF3	chr1	-	13328195	13328832	0	-	-	-		OR6K6		OR10AG1
NM_001013407	PRAMEF5	chr1	+	13359818	13364890	0	-	-	-		OR6N1		OR5J2
NM_001010889	PRAMEF6	chr1	+	13359832	13364890	0	-	-	-		OR9A4		OR4C13
NM_001012276	PRAMEF8	chr1	-	13386646	13386981	0	-	-	-		OR2Y1		OR4C12
NM_001010890	PRAMEF9	chr1	+	13421175	13424002	0	-	-	-		OR9A2		OR51V1
NM_001099854	PRAMEF14	chr1	-	13447413	13448049	0	-	-	-		OR2A14		OR8D1
NM_001099790	PRAMEF19	chr1	-	13474052	13474688	0	-	-	-		OR6B1		OR8D2
NM_001045480	PRAMEF16	chr1	+	13495253	13495283	0	-	-	-		OR2F2		OR8B4
NM_001099852	PRAMEF20	chr1	+	13516065	13521972	0	-	-	-		OR13C5		OR9G4
NM_001100114	PRAMEF21	chr1	+	13521962	13521972	0	-	-	-		OR13C8		OR10A4
NM_001012277	PRAMEF7	chr1	-	13607766	13607766	0	-	-	-		OR13C3		OR6C6
NM_001012276	PRAMEF8	chr1	-	13607430	13607766	0	-	-	-		OR13C4		OR4N4
NM_001098376	PRAMEF15	chr1	+	13641972	13644799	0	-	-	-		OR13F1		OR2Z1
NM_001099854	PRAMEF14	chr1	-	13668268	13668904	0	-	-	-		OR1L8		OR10H5
NM_001099790	PRAMEF19	chr1	-	13694888	13695524	0	-	-	-		OR1N2		OR2L13
NM_001099851	PRAMEF17	chr1	+	13716087	13716117	0	-	-	-		OR1N1		OR14A16
NM_001099852	PRAMEF20	chr1	+	13736906	13742811	0	-	-	-		OR52B4		OR2V2
NM_001100114	PRAMEF21	chr1	+	13742801	13742811	0	-	-	-		OR52I2		OR13C9
NM_001010847	LRRC38	chr1	-	13801444	13802313	4	-	-	-		OR10A5		OR13D1
NM_006474	PDPN	chr1	+	13910251	13910300	4	-	-	-		OR51M1		OR8D4
NM_001006625	PDPN	chr1	+	13911966	13933726	1	-	-	-		OR51Q1		OR5F1
NM_001135610	PRDM2	chr1	+	14026734	14042100	1	-	-	-		OR51I1		OR5AP2
NM_015866	PRDM2	chr1	+	14031349	14042100	1	-	-	-		OR51I2		OR52L1
NM_001007257	PRDM2	chr1	+	14075875	14099664	0	-	-	-		OR52D1		OR2AG2
NM_015209	KAZN	chr1	+	14925212	14925493	3	-	-	-		OR52H1		OR52B6
NM_001018000	KAZN	chr1	+	15250624	15250860	3	-	-	-		OR52N4		OR2AT4
NM_001018001	KAZN	chr1	+	15256295	15287235	7	-	-	-		OR52N5		OR10A2
NM_001017999	KAZN	chr1	+	15272414	15287235	3	-	-	-		OR52N2		OR6C2
NM_001136216	TMEM51	chr1	+	15479027	15541583	0	-	-	-		OR5AK2		OR6C4
NM_001136218	TMEM51	chr1	+	15480228	15541583	6	-	-	-		OR5B12		OR8S1
NM_052929	FHAD1	chr1	+	15573767	15578280	5	-	-	-		OR5AN1		OR6S1
NM_024329	EFHD2	chr1	+	15736390	15736467	3	-	-	-		OR4D10		OR6F1
NM_007272	CTRC	chr1	+	15764937	15764960	0	-	-	-		OR4D9		OR2W3
NM_033440	CELA2A	chr1	+	15783222	15783248	3	-	-	-		OR10V1		OR2T8
NM_015849	CELA2B	chr1	+	15802595	15802620	1	-	-	-		OR6X1		OR2T3
NM_001229	CASP9	chr1	-	15818768	15819437	2	-	-	-		OR6M1		OR10R2
NM_032996	CASP9	chr1	-	15818768	15819437	2	-	-	-		OR10G4		OR2T29
NM_015291	DNAJC16	chr1	+	15853351	15855600	2	-	-	-		OR10G7		OR6V1
NM_024758	AGMAT	chr1	-	15898193	15900145	3	-	-	-		OR8A1		OR2A12
NM_032341	DDI2	chr1	+	15943952	15944165	1	-	-	-		OR6C1		OR1J1
NM_006511	RSC1A1	chr1	+	15986363	15986363	2	-	-	-		OR6C75		OR1B1
NM_015164	PLEKHM2	chr1	+	16010826	16011053	2	-	-	-		OR6C76		OR13H1
NM_207348	SLC25A34	chr1	+	16062808	16062980	2	-	-	-		OR6C70		OR56B1
NM_001013641	TMEM82	chr1	+	16068916	16069054	5	-	-	-		OR4N2		OR6B2
NM_017556	FBLIM1	chr1	+	16085254	16091478	0	-	-	-		OR4K2		OR52K1
NM_001024215	FBLIM1	chr1	+	16090993	16091478	3	-	-	-		OR4K13		OR52I1
NM_001024216	FBLIM1	chr1	+	16091458	16091478	1	-	-	-		OR4K17		OR51D1
NM_001089591	UQCRHL	chr1	-	16133656	16133868	2	-	-	-		OR4N5		OR52A5
NM_015001	SPEN	chr1	+	16174358	16174562	1	-	-	-		OR11G2		OR51B6
NM_001242884	ZBTB17	chr1	-	16268363	16268463	2	-	-	-		OR11H4		OR51M1
NM_178840	C1orf64	chr1	+	16330730	16330798	3	-	-	-		OR5AU1		OR51Q1
NM_014424	HSPB7	chr1	-	16340522	16342074	5	-	-	-		OR4M2		OR51I1
NM_004070	CLCNKA	chr1	+	16348485	16349114	4	-	-	-		OR4F6		OR51I2
NM_000085	CLCNKB	chr1	+	16370230	16370987	5	-	-	-		OR4F15		OR52D1
NM_001165945	CLCNKB	chr1	+	16375256	16375466	6	-	-	-		OR7G2		OR52H1
NM_182623	FAM131C	chr1	-	16384263	16384931	2	-	-	-		OR7G3		OR52N4
NM_004431	EPHA2	chr1	-	16450831	16451709	2	-	-	-		OR7A10		OR52N5
NM_153213	ARHGEF19	chr1	-	16524598	16525081	3	-	-	-		OR10K2		OR52N2
NM_030907	RSG1	chr1	-	16558181	16558542	0	-	-	-		OR10K1		OR52E6
NM_018994	FBXO42	chr1	-	16576558	16577164	3	-	-	-		OR6Y1		OR52E8
NM_001114600	SZRD1	chr1	+	16693582	16693752	1	-	-	-		OR6K3		OR52E4
NM_198546	SPATA21	chr1	-	16725137	16725259	1	-	-	-		OR11L1		OR56A3
NM_018090	NECAP2	chr1	+	16767166	16767256	4	-	-	-		OR2L8		OR56A5
NM_017940	NBPF1	chr1	-	16890411	16890437	1	-	-	-		OR2AK2		OR10A6
NM_014675	CROCC	chr1	+	17248444	17248513	2	-	-	-		OR2L3		OR4X1
NM_001135248	MFAP2	chr1	-	17300998	17301414	0	-	-	-		OR2M2		OR5D13
NM_001135247	MFAP2	chr1	-	17300998	17301414	3	-	-	-		OR2T33		OR5D16
NM_001141973	ATP13A2	chr1	-	17312452	17312715	1	-	-	-		OR2M7		OR5W2
NM_003000	SDHB	chr1	-	17345224	17345375	2	-	-	-		OR2G6		OR8H2
NM_007365	PADI2	chr1	-	17393255	17395538	0	-	-	-		OR2A25		OR8H3
NM_013358	PADI1	chr1	+	17531620	17531712	2	-	-	-		OR13J1		OR5T3
NM_016233	PADI3	chr1	+	17575592	17575632	1	-	-	-		OR13C2		OR5T1
NM_012387	PADI4	chr1	+	17634689	17634717	2	-	-	-		OR1L6		OR8K1
NM_207421	PADI6	chr1	+	17698740	17698740	4	-	-	-		OR5C1		OR5M9
NM_001136204	RCC2	chr1	-	17733250	17735585	3	-	-	-		OR1K1		OR5M10
NM_018715	RCC2	chr1	-	17733250	17735585	0	-	-	-		OR2A5		OR5M1
NM_018125	ARHGEF10L	chr1	+	17866329	17907090	0	-	-	-		OR2A7		OR9G1
NM_001011722	ARHGEF10L	chr1	+	17907047	17907090	1	-	-	-		OR51T1		OR5AK2
NM_030812	ACTL8	chr1	+	18081807	18149503	2	-	-	-		OR51A4		OR5B2
NM_032880	IGSF21	chr1	+	18434239	18434622	3	-	-	-		OR51A2		OR5B12
NM_152375	KLHDC7A	chr1	+	18807423	18807475	7	-	-	-		OR2T2		OR5AN1
NM_001135254	PAX7	chr1	+	18957499	18958097	1	-	-	-		OR2T5		OR4D10
NM_152232	TAS1R2	chr1	-	19166092	19166092	8	-	-	-		OR14I1		OR4D9
NM_001161504	ALDH4A1	chr1	-	19197923	19199338	3	-	-	-		OR5K2		OR10V1
NM_003748	ALDH4A1	chr1	-	19197923	19199338	8	-	-	-		OR2A42		OR6X1
NM_001136265	IFFO2	chr1	-	19230773	19235054	2	-	-	-		OR1F1		OR6M1
NM_020765	UBR4	chr1	-	19400999	19401325	2	-	-	-		OR2S2		OR10G4
NM_015047	EMC1	chr1	-	19544583	19545796	8	-	-	-		OR13A1		OR10G7
NM_016183	MRTO4	chr1	+	19578074	19578329	3	-	-	-		OR2H2		OR8B3
NM_012067	AKR7A3	chr1	-	19609056	19609224	3	-	-	-		OR2C3		OR8A1
NM_003689	AKR7A2	chr1	-	19629201	19630718	4	-	-	-		OR2B2		OR6C1
NM_017765	PQLC2	chr1	+	19638739	19644171	7	-	-	-		OR4B1		OR6C75
NM_001206540	CAPZB	chr1	-	19665266	19669255	2	-	-	-		OR5M11		OR6C76
NM_001204083	MINOS1	chr1	+	19923470	19923539	4	-	-	-		OR2T6		OR6C70
NM_182744	NBL1	chr1	+	19969722	19969805	4	-	-	-		OR51E1		OR4N2
NM_001204084	NBL1	chr1	+	19970207	19981523	1	-	-	-		OR8G1		OR4K2
NM_005380	NBL1	chr1	+	19970806	19981523	2	-	-	-		OR10G3		OR4K13
NM_001204085	NBL1	chr1	+	19971865	19981523	0	-	-	-		OR10G2		OR4K17
NM_001204086	NBL1	chr1	+	19972259	19972444	0	-	-	-		OR4F4		OR4N5
NM_000871	HTR6	chr1	+	19991779	19992246	1	-	-	-		OR4E2		OR11G2
NM_181719	TMCO4	chr1	-	20008705	20009532	3	-	-	-		OR1L3		OR11H4
NM_019062	RNF186	chr1	-	20140521	20140910	2	-	-	-		OR1L1		OR5AU1
NM_015207	OTUD3	chr1	+	20208887	20209006	2	-	-	-		OR1J2		OR4M2
NM_014589	PLA2G2E	chr1	-	20246799	20246799	4	-	-	-		OR51B5		OR4F6
NM_001161729	PLA2G2A	chr1	-	20301923	20302193	3	-	-	-		OR10AG1		OR4F15
NM_000300	PLA2G2A	chr1	-	20301923	20302193	2	-	-	-		OR5J2		OR7G2
NM_000929	PLA2G5	chr1	+	20396700	20411323	5	-	-	-		OR10J3		OR7G3
NM_012400	PLA2G2D	chr1	-	20438433	20440606	0	-	-	-		OR6B2		OR7A10
NM_022819	PLA2G2F	chr1	+	20465822	20465920	2	-	-	-		OR5H6		OR10K2
NM_001105572	PLA2G2C	chr1	-	20490483	20490483	1	-	-	-		OR5H2		OR10K1
NM_152376	UBXN10	chr1	+	20512577	20517054	0	-	-	-		OR4K5		OR6Y1
NM_001039500	VWA5B1	chr1	+	20617411	20637094	6	-	-	-		OR51G1		OR6K3
NM_018584	CAMK2N1	chr1	-	20808883	20810141	1	-	-	-		OR52N1		OR11L1
NM_024544	MUL1	chr1	-	20825940	20827182	3	-	-	-		OR4F5		OR2L8
NM_207334	FAM43B	chr1	+	20878931	20879466	2	-	-	-		OR4K1		OR2AK2
NM_001785	CDA	chr1	+	20915443	20915622	4	-	-	-		OR5AC2		OR2L3
NM_032409	PINK1	chr1	+	20959947	20960041	1	-	-	-		OR11H1		OR2M2
NM_005216	DDOST	chr1	-	20978259	20978871	1	-	-	-		OR4F17		OR2T33
NM_020816	KIF17	chr1	-	20990506	20991076	0	-	-	-		OR4K15		OR2M7
NM_001103160	SH2D5	chr1	-	21046224	21048284	1	-	-	-		OR8J3		OR2G6
NM_016287	HP1BP3	chr1	-	21069170	21071289	0	-	-	-		OR51G2		OR2A25
NM_003760	EIF4G3	chr1	-	21132784	21133811	1	-	-	-		OR4P4		OR13J1
NM_001198803	EIF4G3	chr1	-	21267737	21267868	1	-	-	-		OR4C15		OR13C2
NM_001198802	EIF4G3	chr1	-	21132784	21133811	1	-	-	-		OR4A5		OR1L6
NM_001113347	ECE1	chr1	-	21543739	21546447	1	-	-	-		OR4A16		OR5C1
NM_001113349	ECE1	chr1	-	21543739	21546447	3	-	-	-		OR4A15		OR1K1
NM_001397	ECE1	chr1	-	21543739	21546447	4	-	-	-		OR2AE1		OR2A5
NM_001113348	ECE1	chr1	-	21543739	21546447	1	-	-	-		OR4F16		OR2A7
NM_032264	NBPF3	chr1	+	21766620	21771579	2	-	-	-		OR6N2		OR51T1
NM_000478	ALPL	chr1	+	21835857	21880574	1	-	-	-		OR6K2		OR51A4
NM_001145658	RAP1GAP	chr1	-	21922707	21924212	2	-	-	-		OR2G3		OR51A2
NM_002885	RAP1GAP	chr1	-	21922707	21924212	1	-	-	-		OR2G2		OR2T2
NM_032236	USP48	chr1	-	22004791	22005909	5	-	-	-		OR2W3		OR2T5
NM_001013693	LDLRAD2	chr1	+	22138757	22138944	2	-	-	-		OR2T8		OR14I1
NM_005529	HSPG2	chr1	-	22148736	22149808	3	-	-	-		OR8U8		OR5K2
NM_007352	CELA3B	chr1	+	22303417	22303532	3	-	-	-		OR2B3		OR2A42
NM_005747	CELA3A	chr1	+	22328148	22328167	9	-	-	-		OR6C65		OR2T27
NM_044472	CDC42	chr1	+	22379119	22404971	4	-	-	-		OR6C68		OR2T35
NM_030761	WNT4	chr1	-	22443797	22446542	1	-	-	-		OR7E24		OR4A47
NM_001083621	ZBTB40	chr1	+	22778343	22816441	0	-	-	-		OR4C45		OR4C45
NM_020526	EPHA8	chr1	+	22890003	22890128	3	-	-	-		OR4A47		OR5H14
NM_015991	C1QA	chr1	+	22963117	22964109	4	-	-	-		OR2T27		OR5H15
NM_001114101	C1QC	chr1	+	22970117	22970516	4	-	-	-		OR4F21		OR5K3
NM_000491	C1QB	chr1	+	22979681	22985949	2	-	-	-		OR5W2		OR5K4
NM_004442	EPHB2	chr1	+	23037330	23037475	1	-	-	-		OR6P1		OR6C65
NM_001242521	LOC729059	chr1	-	23337326	23337393	1	-	-	-		OR5H1		OR6C68
NM_015013	KDM1A	chr1	+	23345940	23346089	3	-	-	-		OR8B3		OR11H12
NM_033631	LUZP1	chr1	-	23410515	23415387	0	-	-	-		OR8B2		OR4F21
NM_000864	HTR1D	chr1	-	23518387	23519578	1	-	-	-		OR5B2		OR5B3
NM_001102397	HNRNPR	chr1	-	23636275	23636946	2	-	-	-		OR11H12		OR9K2
NM_030634	ZNF436	chr1	-	23685940	23688461	1	-	-	-		OR5K3		OR4Q3
NM_001077195	ZNF436	chr1	-	23685940	23688461	0	-	-	-		OR5K4		OR4M1
NM_003196	TCEA3	chr1	-	23707554	23707958	0	-	-	-		OR10W1		OR10J3
NM_001143778	ASAP3	chr1	-	23755055	23756348	5	-	-	-		OR2AP1		OR2W5
NM_004091	E2F2	chr1	-	23832919	23836371	1	-	-	-		OR2V1		OR13G1
NM_002167	ID3	chr1	-	23884420	23885450	0	-	-	-		OR2L5		OR2B3
NM_000975	RPL11	chr1	+	24018268	24018313	1	-	-	-		GNAL		OR2J3
NM_003198	TCEB3	chr1	+	24069855	24069915	1	-	-	-		PRKACA		OR14J1
NM_020362	PITHD1	chr1	+	24104875	24105005	1	-	-	-		PRKACB		OR10C1
NM_007260	LYPLA2	chr1	+	24117645	24119172	1	-	-	-		PRKACG		OR2A2
NM_001127621	GALE	chr1	-	24122088	24122438	1	-	-	-		PRKX		OR8U8
NM_000403	GALE	chr1	-	24122088	24122438	0	-	-	-		PDC
NM_001008216	GALE	chr1	-	24122088	24122438	1	-	-	-		PRKG1
NM_000191	HMGCL	chr1	-	24128366	24128952	2	-	-	-		PRKG2
NM_000147	FUCA1	chr1	-	24171571	24172204	5	-	-	-		ADCY3
NM_001841	CNR2	chr1	-	24200459	24201024	0	-	-	-		CAMK2A
NM_017761	PNRC2	chr1	+	24286300	24287947	0	-	-	-		CAMK2D
NM_001191006	SRSF10	chr1	-	24292936	24294415	0	-	-	-		CAMK2B
NM_152372	MYOM3	chr1	-	24382530	24383853	1	-	-	-		CAMK2G
NM_021258	IL22RA1	chr1	-	24446260	24447294	3	-	-	-		CALML3
NM_170743	IL28RA	chr1	-	24480646	24483619	2	-	-	-		CALM2
NM_198174	GRHL3	chr1	+	24645811	24646041	1	-	-	-		CALM3
NM_001195010	GRHL3	chr1	+	24646055	24658036	0	-	-	-		CALM1
NM_021180	GRHL3	chr1	+	24649529	24649575	2	-	-	-		CALML6
NM_001199014	STPG1	chr1	-	24683488	24685032	2	-	-	-		CALML5
NM_001199012	STPG1	chr1	-	24683488	24685032	2	-	-	-		GUCA1A
NM_020448	NIPAL3	chr1	+	24742244	24746037	3	-	-	-		GUCA1B
NM_001251979	RCAN3	chr1	+	24828840	24840862	0	-	-	-		GUCA1C
NM_001251981	RCAN3	chr1	+	24829386	24840862	3	-	-	-		CNGA3
NM_001251978	RCAN3	chr1	+	24834083	24840862	2	-	-	-		CNGA4
NM_001251980	RCAN3	chr1	+	24840803	24840862	1	-	-	-		CNGB1
NM_001010980	NCMAP	chr1	+	24882566	24921921	2	-	-	-		CLCA1
NM_005839	SRRM1	chr1	+	24969593	24969817	1	-	-	-		CLCA2
NM_013943	CLIC4	chr1	+	25071759	25072044	2	-	-	-		CLCA4
NM_004350	RUNX3	chr1	-	25226001	25228612	0	-	-	-		ADRBK2
NM_001031680	RUNX3	chr1	-	25226001	25228612	1	-	-	-		GUCY2D
NM_207170	SYF2	chr1	-	25548766	25549756	2	-	-	-		ARRB2
NM_020317	C1orf63	chr1	-	25568739	25569079	1	-	-	-		PDE1C
NM_016124	RHD	chr1	+	25598980	25599038	2	-	-	-
NM_014313	TMEM50A	chr1	+	25664788	25666977	1	-	-	-
NM_020485	RHCE	chr1	-	25688739	25689017	3	-	-	-
NM_018202	TMEM57	chr1	+	25757387	25757589	1	-	-	-
NM_015627	LDLRAP1	chr1	+	25870075	25870189	0	-	-	-
NM_020379	MAN1C1	chr1	+	25943958	25944288	1	-	-	-
NM_206926	SEPN1	chr1	+	26126666	26126721	1	-	-	-
NM_001099627	FAM54B	chr1	+	26146396	26149595	4	-	-	-
NM_019557	FAM54B	chr1	+	26146683	26149595	6	-	-	-
NM_001099626	FAM54B	chr1	+	26147318	26149595	4	-	-	-
NM_024037	AUNIP	chr1	-	26160496	26161483	3	-	-	-
NM_178422	PAQR7	chr1	-	26187974	26189289	3	-	-	-
NM_203401	STMN1	chr1	-	26226606	26227506	0	-	-	-
NM_001145454	STMN1	chr1	-	26210676	26212213	0	-	-	-
NM_203399	STMN1	chr1	-	26226606	26227506	0	-	-	-
NM_000437	PAFAH2	chr1	-	26286257	26288479	3	-	-	-
NM_004455	EXTL1	chr1	+	26348270	26349137	4	-	-	-
NM_001004434	SLC30A2	chr1	-	26364513	26365650	2	-	-	-
NM_032588	TRIM63	chr1	-	26377795	26378363	2	-	-	-
NM_001243532	PDIK1L	chr1	+	26437655	26440799	3	-	-	-
NM_001243533	PDIK1L	chr1	+	26438267	26440799	2	-	-	-
NM_024869	FAM110D	chr1	+	26485510	26487782	3	-	-	-
NM_015871	ZNF593	chr1	+	26496387	26496474	2	-	-	-
NM_006314	CNKSR1	chr1	+	26503980	26504038	2	-	-	-
NM_198137	CATSPER4	chr1	+	26517118	26517118	2	-	-	-
NM_022778	CEP85	chr1	+	26560692	26566274	2	-	-	-
NM_031286	SH3BGRL3	chr1	+	26606212	26606646	1	-	-	-
NM_001077262	UBXN11	chr1	-	26608772	26608789	2	-	-	-
NM_001803	CD52	chr1	+	26644410	26644508	3	-	-	-
NM_145345	UBXN11	chr1	-	26608772	26608789	0	-	-	-
NM_001039775	AIM1L	chr1	-	26648349	26648458	4	-	-	-
NM_001114759	ZNF683	chr1	-	26688124	26688141	0	-	-	-
NM_024674	LIN28A	chr1	+	26737268	26737382	1	-	-	-
NM_024887	DHDDS	chr1	+	26758772	26759436	4	-	-	-
NM_005517	HMGN2	chr1	+	26798901	26799103	2	-	-	-
NM_002953	RPS6KA1	chr1	+	26856248	26856411	1	-	-	-
NM_001006665	RPS6KA1	chr1	+	26872342	26872391	1	-	-	-
NM_006015	ARID1A	chr1	+	27022521	27022894	0	-	-	-
NM_017837	PIGV	chr1	+	27114453	27117306	2	-	-	-
NM_001202554	PIGV	chr1	+	27114678	27117306	3	-	-	-
NM_032283	ZDHHC18	chr1	+	27153200	27153295	0	-	-	-
NM_006142	SFN	chr1	+	27189632	27189703	0	-	-	-
NM_018066	GPN2	chr1	-	27205872	27206167	0	-	-	-
NM_022078	GPATCH3	chr1	-	27216978	27217500	0	-	-	-
NM_021969	NR0B2	chr1	-	27237974	27238335	1	-	-	-
NM_006600	NUDC	chr1	+	27248212	27248339	1	-	-	-
NM_152365	C1orf172	chr1	-	27276046	27276559	0	-	-	-
NM_001013642	TRNP1	chr1	+	27320194	27320277	2	-	-	-
NM_052943	FAM46B	chr1	-	27331510	27332434	2	-	-	-
NM_003047	SLC9A1	chr1	-	27425299	27426797	2	-	-	-
NM_015023	WDTC1	chr1	+	27561006	27587545	1	-	-	-
NM_032125	TMEM222	chr1	+	27648635	27648688	0	-	-	-
NM_032872	SYTL1	chr1	+	27668482	27671825	1	-	-	-
NM_004672	MAP3K6	chr1	-	27681669	27681881	1	-	-	-
NM_003665	FCN3	chr1	-	27695600	27695726	1	-	-	-
NM_207397	CD164L2	chr1	-	27705595	27706536	1	-	-	-
NM_005281	GPR3	chr1	+	27719151	27720302	2	-	-	-
NM_006990	WASF2	chr1	-	27730733	27734682	0	-	-	-
NM_001029882	AHDC1	chr1	-	27860755	27873814	0	-	-	-
NM_001042747	FGR	chr1	-	27938800	27939424	1	-	-	-
NM_001042729	FGR	chr1	-	27938800	27939424	1	-	-	-
NM_005248	FGR	chr1	-	27938800	27939424	1	-	-	-
NM_002038	IFI6	chr1	-	27992571	27992891	0	-	-	-
NM_001143915	FAM76A	chr1	+	28052489	28052591	2	-	-	-
NM_177424	STX12	chr1	+	28099693	28099818	1	-	-	-
NM_014110	PPP1R8	chr1	+	28157251	28157346	1	-	-	-
NM_138558	PPP1R8	chr1	+	28157324	28167679	1	-	-	-
NM_001105556	THEMIS2	chr1	+	28199054	28199082	2	-	-	-
NM_002946	RPA2	chr1	-	28218048	28218673	0	-	-	-
NM_014474	SMPDL3B	chr1	+	28261503	28261694	3	-	-	-
NM_018053	XKR8	chr1	+	28286503	28286580	1	-	-	-
NM_001990	EYA3	chr1	-	28296854	28300976	0	-	-	-
NM_001164723	PTAFR	chr1	-	28473676	28476503	1	-	-	-
NM_001164722	PTAFR	chr1	-	28473676	28476503	2	-	-	-
NM_014280	DNAJC8	chr1	-	28526789	28527758	3	-	-	-
NM_016311	ATPIF1	chr1	+	28562601	28562694	6	-	-	-
NM_031459	SESN2	chr1	+	28585962	28586358	4	-	-	-
NM_001127350	MED18	chr1	+	28655512	28657173	1	-	-	-
NM_001048183	PHACTR4	chr1	+	28696092	28733958	1	-	-	-
NM_023923	PHACTR4	chr1	+	28764660	28764895	2	-	-	-
NM_001048199	RCC1	chr1	+	28832454	28856378	3	-	-	-
NM_001048195	RCC1	chr1	+	28844744	28856378	0	-	-	-
NM_017846	TRNAU1AP	chr1	+	28879528	28879622	0	-	-	-
NM_152304	RAB42	chr1	+	28918711	28920311	0	-	-	-
NM_001193532	RAB42	chr1	+	28919006	28919023	2	-	-	-
NM_001135218	TAF12	chr1	-	28929608	28930050	0	-	-	-
NM_024482	GMEB1	chr1	+	28995239	29010124	0	-	-	-
NM_001173128	YTHDF2	chr1	+	29063132	29063632	2	-	-	-
NM_016258	YTHDF2	chr1	+	29063135	29063632	2	-	-	-
NM_001172828	YTHDF2	chr1	+	29063451	29068932	1	-	-	-
NM_000911	OPRD1	chr1	+	29138653	29138895	0	-	-	-
NM_001166005	EPB41	chr1	+	29213602	29313949	3	-	-	-
NM_001166006	EPB41	chr1	+	29241087	29313949	1	-	-	-
NM_001171868	TMEM200B	chr1	-	29445936	29447416	1	-	-	-
NM_001003682	TMEM200B	chr1	-	29445936	29447416	0	-	-	-
NM_005626	SRSF4	chr1	-	29474249	29474921	0	-	-	-
NM_001024732	MECR	chr1	-	29519384	29520533	0	-	-	-
NM_001195001	PTPRU	chr1	+	29563027	29563156	3	-	-	-
NM_002379	MATN1	chr1	-	31184123	31186428	2	-	-	-
NM_006762	LAPTM5	chr1	-	31205314	31206674	1	-	-	-
NM_014654	SDC3	chr1	-	31342312	31346057	2	-	-	-
NM_014676	PUM1	chr1	-	31404352	31406057	3	-	-	-
NM_024522	NKAIN1	chr1	-	31652591	31654549	1	-	-	-
NM_004814	SNRNP40	chr1	-	31732414	31732918	3	-	-	-
NM_016505	ZCCHC17	chr1	+	31769841	31782945	5	-	-	-
NM_004102	FABP3	chr1	-	31838099	31838732	1	-	-	-
NM_001199038	SERINC2	chr1	+	31882411	31882684	4	-	-	-
NM_001199037	SERINC2	chr1	+	31883020	31883231	1	-	-	-
NM_178865	SERINC2	chr1	+	31885962	31886112	3	-	-	-
NM_018565	SERINC2	chr1	+	31886659	31886860	6	-	-	-
NM_001204414	TINAGL1	chr1	+	32042085	32042749	3	-	-	-
NM_001204415	TINAGL1	chr1	+	32043745	32044809	0	-	-	-
NM_001525	HCRTR1	chr1	+	32083300	32084793	3	-	-	-
NM_012392	PEF1	chr1	-	32095462	32096213	1	-	-	-
NM_001856	COL16A1	chr1	-	32117847	32118251	4	-	-	-
NM_001703	BAI2	chr1	-	32192717	32193020	1	-	-	-
NM_144569	SPOCD1	chr1	-	32256024	32256203	4	-	-	-
NM_001195101	PTP4A2	chr1	-	32372021	32374452	1	-	-	-
NM_080391	PTP4A2	chr1	-	32372021	32374452	1	-	-	-
NM_006559	KHDRBS1	chr1	+	32479490	32479596	1	-	-	-
NM_018056	TMEM39B	chr1	+	32538502	32538648	0	-	-	-
NM_012316	KPNA6	chr1	+	32573643	32573731	1	-	-	-
NM_175852	TXLNA	chr1	+	32645344	32645946	2	-	-	-
NM_024296	CCDC28B	chr1	+	32666201	32667536	2	-	-	-
NM_018134	IQCC	chr1	+	32671235	32671282	4	-	-	-
NM_001099434	DCDC2B	chr1	+	32674694	32674694	2	-	-	-
NM_019118	TMEM234	chr1	-	32681797	32682453	0	-	-	-
NM_003757	EIF3I	chr1	+	32687970	32688042	1	-	-	-
NM_032648	FAM167B	chr1	+	32712817	32713022	3	-	-	-
NM_005356	LCK	chr1	+	32716839	32739930	2	-	-	-
NM_001042771	LCK	chr1	+	32739711	32739930	0	-	-	-
NM_004964	HDAC1	chr1	+	32757707	32757770	2	-	-	-
NM_023009	MARCKSL1	chr1	-	32799429	32800197	0	-	-	-
NM_001167676	LOC100128071	chr1	-	32826870	32827033	0	-	-	-
NM_052841	TSSK3	chr1	+	32827861	32828302	1	-	-	-
NM_018045	BSDC1	chr1	-	32830704	32832222	1	-	-	-
NM_001145720	ZBTB8B	chr1	+	32930657	32936225	0	-	-	-
NM_001040441	ZBTB8A	chr1	+	33004771	33058532	0	-	-	-
NM_178547	ZBTB8OS	chr1	-	33087306	33087462	4	-	-	-
NM_005610	RBBP4	chr1	+	33116748	33116907	3	-	-	-
NM_001135256	RBBP4	chr1	+	33116958	33117603	2	-	-	-
NM_030786	SYNC	chr1	-	33145506	33147450	2	-	-	-
NM_020888	KIAA1522	chr1	+	33207511	33207555	0	-	-	-
NM_001198973	KIAA1522	chr1	+	33231234	33231370	3	-	-	-
NM_001256121	S100PBP	chr1	+	33283042	33291700	2	-	-	-
NM_022753	S100PBP	chr1	+	33283118	33291700	1	-	-	-
NM_003680	YARS	chr1	-	33240839	33241581	0	-	-	-
NM_153756	FNDC5	chr1	-	33327868	33329894	1	-	-	-
NM_001171941	FNDC5	chr1	-	33327868	33330210	1	-	-	-
NM_002143	HPCA	chr1	+	33352097	33354499	0	-	-	-
NM_033504	TMEM54	chr1	-	33360195	33360405	4	-	-	-
NM_001127361	RNF19B	chr1	-	33402049	33402888	2	-	-	-
NM_001625	AK2	chr1	-	33476825	33478781	0	-	-	-
NM_052998	ADC	chr1	+	33546713	33547850	3	-	-	-
NM_018207	TRIM62	chr1	-	33611002	33612777	2	-	-	-
NM_152493	ZNF362	chr1	+	33722173	33736175	0	-	-	-
NM_004427	PHC2	chr1	-	33789223	33790465	2	-	-	-
NM_198040	PHC2	chr1	-	33789223	33790465	2	-	-	-
NM_145238	ZSCAN20	chr1	+	33938231	33944889	1	-	-	-
NM_145205	HMGB4	chr1	+	34326075	34329792	2	-	-	-
NM_052896	CSMD2	chr1	-	33979608	33985117	3	-	-	-
NM_032884	C1orf94	chr1	+	34632623	34663075	0	-	-	-
NM_001134734	C1orf94	chr1	+	34642552	34643390	2	-	-	-
NM_005268	GJB5	chr1	+	35220720	35222931	0	-	-	-
NM_153212	GJB4	chr1	+	35225341	35226855	4	-	-	-
NM_024009	GJB3	chr1	+	35246789	35250363	4	-	-	-
NM_001005752	GJB3	chr1	+	35247910	35250363	1	-	-	-
NM_002060	GJA4	chr1	+	35258598	35259814	1	-	-	-
NM_001164824	C1orf212	chr1	-	35315962	35321299	1	-	-	-
NM_001164825	C1orf212	chr1	-	35315962	35321299	1	-	-	-
NM_138428	C1orf212	chr1	-	35315962	35321299	1	-	-	-
NM_001080418	DLGAP3	chr1	-	35331036	35331683	1	-	-	-
NM_001195156	ZMYM6NB	chr1	-	35447126	35447544	3	-	-	-
NM_007167	ZMYM6	chr1	-	35451766	35452704	1	-	-	-
NM_024772	ZMYM1	chr1	+	35544971	35559588	2	-	-	-
NM_005066	SFPQ	chr1	-	35649200	35650056	2	-	-	-
NM_005095	ZMYM4	chr1	+	35734567	35734647	0	-	-	-
NM_024874	KIAA0319L	chr1	-	35899090	35900494	1	-	-	-
NM_014284	NCDN	chr1	+	36023392	36023791	0	-	-	-
NM_178548	TFAP2E	chr1	+	36038970	36039178	1	-	-	-
NM_001199780	PSMB2	chr1	-	36065142	36068867	7	-	-	-
NM_001199779	PSMB2	chr1	-	36065142	36068867	3	-	-	-
NM_002794	PSMB2	chr1	-	36065142	36068867	3	-	-	-
NM_152374	C1orf216	chr1	-	36179476	36181232	1	-	-	-
NM_022111	CLSPN	chr1	-	36197712	36202096	2	-	-	-
NM_017629	EIF2C4	chr1	+	36273827	36274017	3	-	-	-
NM_012199	EIF2C1	chr1	+	36348809	36349022	0	-	-	-
NM_024852	EIF2C3	chr1	+	36396682	36397027	1	-	-	-
NM_014466	TEKT2	chr1	+	36549675	36550522	4	-	-	-
NM_017825	ADPRHL2	chr1	+	36554452	36554505	2	-	-	-
NM_005202	COL8A2	chr1	-	36560843	36563169	2	-	-	-
NM_001270896	TRAPPC3	chr1	-	36602169	36602803	3	-	-	-
NM_001270895	TRAPPC3	chr1	-	36602169	36602803	1	-	-	-
NM_018067	MAP7D1	chr1	+	36621802	36622018	0	-	-	-
NM_005119	THRAP3	chr1	+	36690016	36748164	0	-	-	-
NM_001162530	SH3D21	chr1	+	36771993	36772021	0	-	-	-
NM_024676	SH3D21	chr1	+	36772707	36772874	1	-	-	-
NM_018166	FAM176B	chr1	-	36787631	36787895	1	-	-	-
NM_032017	STK40	chr1	-	36805224	36807355	1	-	-	-
NM_032881	LSM10	chr1	-	36859030	36859358	7	-	-	-
NM_206837	OSCP1	chr1	-	36893900	36893920	3	-	-	-
NM_031280	MRPS15	chr1	-	36921361	36921388	3	-	-	-
NM_000760	CSF3R	chr1	-	36931643	36931957	3	-	-	-
NM_000831	GRIK3	chr1	-	37261127	37267451	0	-	-	-
NM_025079	ZC3H12A	chr1	+	37940118	37941097	3	-	-	-
NM_022756	MEAF6	chr1	-	37955560	37959699	3	-	-	-
NM_024700	SNIP1	chr1	-	38000049	38003348	0	-	-	-
NM_003462	DNALI1	chr1	+	38022519	38022529	2	-	-	-
NM_013285	GNL2	chr1	-	38032412	38032455	4	-	-	-
NM_001038633	RSPO1	chr1	-	38076950	38078426	4	-	-	-
NM_017850	C1orf109	chr1	-	38147241	38148794	4	-	-	-
NM_018101	CDCA8	chr1	+	38158072	38158362	6	-	-	-
NM_001099439	EPHA10	chr1	-	38181645	38184043	2	-	-	-
NM_001031740	MANEAL	chr1	+	38259773	38259854	0	-	-	-
NM_152496	MANEAL	chr1	+	38261159	38261447	3	-	-	-
NM_198446	C1orf122	chr1	+	38273472	38274076	0	-	-	-
NM_024640	YRDC	chr1	-	38268613	38269596	1	-	-	-
NM_005955	MTF1	chr1	-	38275238	38280807	1	-	-	-
NM_005540	INPP5B	chr1	-	38326368	38327986	1	-	-	-
NM_006802	SF3A3	chr1	-	38422651	38423857	4	-	-	-
NM_001243878	FHL3	chr1	-	38462441	38463076	1	-	-	-
NM_016037	UTP11L	chr1	+	38478383	38478474	1	-	-	-
NM_002699	POU3F1	chr1	-	38509522	38511059	1	-	-	-
NM_022157	RRAGC	chr1	-	39305014	39305224	1	-	-	-
NM_012333	MYCBP	chr1	-	39328161	39330341	4	-	-	-
NM_030772	GJA9	chr1	-	39339738	39340222	3	-	-	-
NM_017821	RHBDL2	chr1	-	39351478	39352175	2	-	-	-
NM_024595	AKIRIN1	chr1	+	39456915	39457052	2	-	-	-
NM_001184979	NDUFS5	chr1	+	39491966	39494396	4	-	-	-
NM_012090	MACF1	chr1	+	39547088	39549890	0	-	-	-
NM_015038	KIAA0754	chr1	+	39875175	39875937	0	-	-	-
NM_181809	BMP8A	chr1	+	39957317	39957663	5	-	-	-
NM_003819	PABPC4	chr1	-	40026484	40027369	2	-	-	-
NM_014571	HEYL	chr1	-	40089102	40092178	0	-	-	-
NM_032526	NT5C1A	chr1	-	40124792	40124792	5	-	-	-
NM_016257	HPCAL4	chr1	-	40144644	40148207	8	-	-	-
NM_006112	PPIE	chr1	+	40204516	40204572	4	-	-	-
NM_022120	OXCT2	chr1	-	40235196	40235373	0	-	-	-
NM_001720	BMP8B	chr1	-	40223902	40226090	5	-	-	-
NM_017646	TRIT1	chr1	-	40306705	40307415	6	-	-	-
NM_001033081	MYCL1	chr1	-	40361095	40363043	0	-	-	-
NM_001136493	MFSD2A	chr1	+	40420783	40420964	2	-	-	-
NM_006367	CAP1	chr1	+	40506254	40525018	5	-	-	-
NM_000310	PPT1	chr1	-	40538381	40539732	1	-	-	-
NM_012421	RLF	chr1	+	40627040	40627071	1	-	-	-
NM_001008740	TMCO2	chr1	+	40713572	40713665	1	-	-	-
NM_005857	ZMPSTE24	chr1	+	40723721	40723943	4	-	-	-
NM_001852	COL9A2	chr1	-	40766162	40766853	1	-	-	-
NM_022733	SMAP2	chr1	+	40839377	40839792	5	-	-	-
NM_001198978	SMAP2	chr1	+	40840304	40840367	1	-	-	-
NM_001198979	SMAP2	chr1	+	40859016	40859088	2	-	-	-
NM_001198980	SMAP2	chr1	+	40862471	40874327	0	-	-	-
NM_023070	ZNF643	chr1	+	40916336	40916633	4	-	-	-
NM_198494	ZNF642	chr1	+	40943301	40945033	3	-	-	-
NM_022774	DEM1	chr1	+	40974432	40980216	4	-	-	-
NM_152373	ZNF684	chr1	+	40997232	40998838	3	-	-	-
NM_014747	RIMS3	chr1	-	41086351	41092188	2	-	-	-
NM_014223	NFYC	chr1	+	41157241	41204515	0	-	+	-
NM_001142590	NFYC	chr1	+	41157679	41204515	1	-	+	-
NM_172163	KCNQ4	chr1	+	41249683	41249765	1	-	-	-
NM_133467	CITED4	chr1	-	41326727	41327244	5	-	-	-
NM_001905	CTPS1	chr1	+	41445006	41448962	3	-	-	-
NM_001168247	SLFNL1	chr1	-	41481268	41481777	6	-	-	-
NM_144990	SLFNL1	chr1	-	41481268	41481777	4	-	-	-
NM_001172222	SCMH1	chr1	-	41492870	41493865	0	-	-	-
NM_001031694	SCMH1	chr1	-	41492870	41493865	1	-	-	-
NM_001172221	SCMH1	chr1	-	41492870	41493865	3	-	-	-
NM_001172220	SCMH1	chr1	-	41492870	41493865	1	-	-	-
NM_001956	EDN2	chr1	-	41944445	41945079	3	-	-	-
NM_024503	HIVEP3	chr1	-	41972035	41976121	0	-	-	-
NM_007102	GUCA2B	chr1	+	42619091	42619121	2	-	-	-
NM_033553	GUCA2A	chr1	-	42628361	42628576	1	-	-	-
NM_001198851	FOXJ3	chr1	-	42642209	42645380	6	-	-	-
NM_001198852	FOXJ3	chr1	-	42642209	42645380	6	-	-	-
NM_014947	FOXJ3	chr1	-	42642209	42645380	6	-	-	-
NM_001198850	FOXJ3	chr1	-	42642209	42645380	1	-	-	-
NM_173642	RIMKLA	chr1	+	42846467	42846605	2	-	-	-
NM_001146192	ZMYND12	chr1	-	42896000	42896406	2	-	-	-
NM_024664	PPCS	chr1	+	42922172	42922236	1	-	-	-
NM_001080850	CCDC30	chr1	+	43000559	43002155	2	-	-	-
NM_006347	PPIH	chr1	+	43124047	43124117	2	-	-	-
NM_004559	YBX1	chr1	+	43148065	43148236	0	-	-	-
NM_001123395	CLDN19	chr1	-	43198763	43201538	1	-	-	-
NM_022356	LEPRE1	chr1	-	43212005	43212367	4	-	-	-
NM_024097	C1orf50	chr1	+	43232915	43232982	5	-	-	-
NM_001242750	LOC100129924	chr1	+	43253660	43255103	1	-	-	-
NM_001017922	ERMAP	chr1	+	43282775	43296119	2	-	-	-
NM_199342	CCDC23	chr1	-	43272722	43273084	0	-	-	-
NM_018538	ERMAP	chr1	+	43291248	43296119	1	-	-	-
NM_001242739	ZNF691	chr1	+	43312243	43315329	2	-	-	-
NM_006516	SLC2A1	chr1	-	43391045	43392711	2	-	-	-
NM_001101376	FAM183A	chr1	+	43613593	43613622	5	-	-	-
NM_006824	EBNA1BP2	chr1	-	43629844	43630113	6	-	-	-
NM_001167965	WDR65	chr1	+	43638000	43638424	4	-	-	-
NM_001159936	EBNA1BP2	chr1	-	43629844	43630113	5	-	-	-
NM_144626	TMEM125	chr1	+	43735664	43738393	1	-	-	-
NM_182517	C1orf210	chr1	-	43747556	43748455	5	-	-	-
NM_001164829	C1orf210	chr1	-	43747556	43748455	5	-	-	-
NM_005424	TIE1	chr1	+	43766565	43766742	3	-	-	-
NM_005373	MPL	chr1	+	43803474	43803519	3	-	-	-
NM_001255	CDC20	chr1	+	43824625	43824886	2	-	-	-
NM_001256399	ELOVL1	chr1	-	43829067	43829586	0	-	-	-
NM_001256402	ELOVL1	chr1	-	43829067	43829586	2	-	-	-
NM_052877	MED8	chr1	-	43849587	43850120	5	-	-	-
NM_015284	SZT2	chr1	+	43855555	43855639	2	-	-	-
NM_031207	HYI	chr1	-	43916673	43916980	3	-	-	-
NM_130440	PTPRF	chr1	+	43996546	44010746	0	-	-	-
NM_014663	KDM4A	chr1	+	44115796	44118846	0	-	-	-
NM_174963	ST3GAL3	chr1	+	44173203	44201933	3	-	-	-
NM_001136215	ARTN	chr1	+	44398991	44401328	0	-	-	-
NM_014652	IPO13	chr1	+	44412477	44413272	0	-	-	-
NM_001039589	DPH2	chr1	+	44435652	44435847	0	-	-	-
NM_004047	ATP6V0B	chr1	+	44440601	44440712	3	-	-	-
NM_003780	B4GALT2	chr1	+	44444873	44446832	0	-	-	-
NM_030587	B4GALT2	chr1	+	44445607	44445683	0	-	-	-
NM_001005417	B4GALT2	chr1	+	44446176	44446832	1	-	-	-
NM_152499	CCDC24	chr1	+	44457279	44457550	1	-	-	-
NM_006934	SLC6A9	chr1	-	44462154	44463216	1	-	-	-
NM_001024845	SLC6A9	chr1	-	44462154	44463216	1	-	-	-
NM_173484	KLF17	chr1	+	44584521	44584579	1	-	-	-
NM_019100	DMAP1	chr1	+	44679124	44679425	1	-	-	-
NM_024066	ERI3	chr1	-	44686741	44687229	0	-	-	-
NM_018150	RNF220	chr1	+	44870959	44877769	0	-	-	-
NM_024587	TMEM53	chr1	-	45119500	45120230	2	-	-	-
NM_001145636	C1orf228	chr1	+	45140393	45155369	2	-	-	-
NM_006845	KIF2C	chr1	+	45205489	45205604	1	-	-	-
NM_001012	RPS8	chr1	+	45241245	45241268	1	-	-	-
NM_153274	BEST4	chr1	-	45249256	45249881	2	-	-	-
NM_004073	PLK3	chr1	+	45266035	45266135	2	-	-	-
NM_001013632	TCTEX1D4	chr1	-	45271585	45271674	1	-	-	-
NM_001136537	BTBD19	chr1	+	45274153	45274492	1	-	-	-
NM_003738	PTCH2	chr1	-	45287937	45288086	2	-	-	-
NM_001261418	EIF2B3	chr1	-	45316193	45316671	1	-	-	-
NM_024602	HECTD3	chr1	-	45468219	45469163	2	-	-	-
NM_000374	UROD	chr1	+	45477804	45477937	4	-	-	-
NM_020883	ZSWIM5	chr1	-	45482075	45484125	1	-	-	-
NM_032756	HPDL	chr1	+	45792544	45792820	1	-	-	-
NM_025077	TOE1	chr1	+	45805341	45805924	0	-	-	-
NM_001048174	MUTYH	chr1	-	45794913	45794977	2	-	-	-
NM_001048173	MUTYH	chr1	-	45794913	45794977	3	-	-	-
NM_012222	MUTYH	chr1	-	45794913	45794977	2	-	-	-
NM_007170	TESK2	chr1	-	45809554	45810511	3	-	-	-
NM_015506	MMACHC	chr1	+	45965855	45966004	2	-	-	-
NM_181697	PRDX1	chr1	-	45976706	45977000	0	-	-	-
NM_001202431	PRDX1	chr1	-	45976706	45977000	2	-	-	-
NM_001202413	AKR1A1	chr1	+	46016454	46027466	3	-	-	-
NM_001195193	NASP	chr1	+	46049659	46049818	4	-	-	-
NM_001114938	CCDC17	chr1	-	46085715	46085946	2	-	-	-
NM_021639	GPBP1L1	chr1	-	46092975	46093927	1	-	-	-
NM_016486	TMEM69	chr1	+	46153846	46156740	1	-	-	-
NM_001145349	IPP	chr1	-	46159997	46160089	3	-	-	-
NM_015112	MAST2	chr1	+	46269284	46269567	0	-	-	-
NM_003629	PIK3R3	chr1	-	46505811	46509344	0	-	-	-
NM_001114172	PIK3R3	chr1	-	46505811	46509344	2	-	-	-
NM_005727	TSPAN1	chr1	+	46640748	46646779	1	-	-	-
NM_017739	POMGNT1	chr1	-	46654352	46654941	1	-	-	-
NM_001013615	LURAP1	chr1	+	46669005	46669098	0	-	-	-
NM_001243766	POMGNT1	chr1	-	46654352	46654390	4	-	-	-
NM_003579	RAD54L	chr1	+	46713366	46714077	1	-	-	-
NM_006369	LRRC41	chr1	-	46744071	46744536	0	-	-	-
NM_006004	UQCRH	chr1	+	46769379	46769438	0	-	-	-
NM_199044	NSUN4	chr1	+	46805848	46806498	2	-	-	-
NM_001256128	NSUN4	chr1	+	46806849	46810526	5	-	-	-
NM_001441	FAAH	chr1	+	46859938	46860020	2	-	-	-
NM_172225	DMBX1	chr1	+	46972667	46972682	4	-	-	-
NM_001097611	KNCN	chr1	-	47011315	47013401	2	-	-	-
NM_003684	MKNK1	chr1	-	47023078	47024246	0	-	-	-
NM_145279	MOB3C	chr1	-	47073386	47075326	3	-	-	-
NM_201403	MOB3C	chr1	-	47073386	47075326	4	-	-	-
NM_001256418	ATPAF1	chr1	-	47100710	47101447	6	-	-	-
NM_001042546	ATPAF1	chr1	-	47100710	47101447	2	-	-	-
NM_001145474	ATPAF1-AS1	chr1	+	47137496	47137606	2	-	-	-
NM_014774	KIAA0494	chr1	-	47140830	47144132	3	-	-	-
NM_000779	CYP4B1	chr1	+	47264669	47264753	3	-	-	-
NM_000778	CYP4A11	chr1	-	47394845	47395786	1	-	-	-
NM_178033	CYP4X1	chr1	+	47489239	47489489	2	-	-	-
NM_178134	CYP4Z1	chr1	+	47533159	47533162	0	-	-	-
NM_001010969	CYP4A22	chr1	+	47603106	47603157	3	-	-	-
NM_005764	PDZK1IP1	chr1	-	47649260	47649642	2	-	-	-
NM_003189	TAL1	chr1	-	47681962	47685391	0	-	-	-
NM_003035	STIL	chr1	-	47715810	47716807	4	-	-	-
NM_016308	CMPK1	chr1	+	47799468	47799617	2	-	-	-
NM_012186	FOXE3	chr1	+	47881743	47881987	0	-	-	-
NM_004474	FOXD2	chr1	+	47901688	47903807	2	-	-	-
NM_001194986	TRABD2B	chr1	-	48226199	48231573	3	-	-	-
NM_001135181	SLC5A9	chr1	+	48688356	48688408	0	-	-	-
NM_019073	SPATA6	chr1	-	48761043	48764384	6	-	-	-
NM_024603	BEND5	chr1	-	49193539	49193557	2	-	-	-
NM_032785	AGBL4	chr1	-	48998526	48999844	1	-	-	-
NM_001144777	ELAVL4	chr1	+	50513685	50513836	1	-	-	-
NM_001144776	ELAVL4	chr1	+	50569581	50569663	0	-	-	-
NM_001144775	ELAVL4	chr1	+	50571963	50572005	0	-	-	-
NM_001144774	ELAVL4	chr1	+	50574593	50574861	1	-	-	-
NM_032110	DMRTA2	chr1	-	50883222	50884336	1	-	-	-
NM_007051	FAF1	chr1	-	50906934	50907111	1	-	-	-
NM_001262	CDKN2C	chr1	+	51434366	51436040	2	-	-	-
NM_078626	CDKN2C	chr1	+	51435641	51436040	0	-	-	-
NM_001136508	C1orf185	chr1	+	51567905	51567905	3	-	-	-
NM_014372	RNF11	chr1	+	51701944	51702428	4	-	-	-
NM_001080494	TTC39A	chr1	-	51752929	51753828	1	-	-	-
NM_001144832	TTC39A	chr1	-	51752929	51753828	2	-	-	-
NM_001159969	EPS15	chr1	-	51819934	51822371	2	-	-	-
NM_001981	EPS15	chr1	-	51819934	51822371	4	-	-	-
NM_024586	OSBPL9	chr1	+	52082545	52082782	1	-	-	-
NM_148907	OSBPL9	chr1	+	52195485	52195646	4	-	-	-
NM_001242361	NRD1	chr1	-	52254865	52254907	1	-	-	-
NM_001101662	NRD1	chr1	-	52254865	52254907	5	-	-	-
NM_002867	RAB3B	chr1	-	52373627	52385598	2	-	-	-
NM_138417	KTI12	chr1	-	52497776	52498368	2	-	-	-
NM_015913	TXNDC12	chr1	-	52485803	52486604	1	-	-	-
NM_152265	BTF3L4	chr1	+	52521856	52525519	2	-	-	-
NM_007324	ZFYVE9	chr1	+	52608045	52698878	1	-	-	-
NM_032449	CC2D1B	chr1	-	52816264	52819190	3	-	-	-
NM_001190818	ORC1	chr1	-	52838500	52838852	1	-	-	-
NM_032864	PRPF38A	chr1	+	52870218	52870421	1	-	-	-
NM_015269	ZCCHC11	chr1	-	52888947	52889606	0	-	-	-
NM_015696	GPX7	chr1	+	53068042	53068081	2	-	-	-
NM_001042693	FAM159A	chr1	+	53099065	53099165	5	-	-	-
NM_023077	SELRC1	chr1	-	53152013	53153391	3	-	-	-
NM_024646	ZYG11B	chr1	+	53192130	53192325	2	-	-	-
NM_001004339	ZYG11A	chr1	+	53308182	53308555	2	-	-	-
NM_001198961	ECHDC2	chr1	-	53361581	53362191	0	-	-	-
NM_001193599	SCP2	chr1	+	53392900	53393068	2	-	-	-
NM_001007099	SCP2	chr1	+	53480609	53480692	0	-	-	-
NM_153703	PODN	chr1	+	53527723	53527891	3	-	-	-
NM_001199081	PODN	chr1	+	53527884	53532507	4	-	-	-
NM_006671	SLC1A7	chr1	-	53552854	53553680	5	-	-	-
NM_000098	CPT2	chr1	+	53662100	53662615	1	-	-	-
NM_017887	C1orf123	chr1	-	53679771	53680330	1	-	-	-
NM_002370	MAGOH	chr1	-	53692563	53692716	0	-	-	-
NM_001018054	LRP8	chr1	-	53708040	53712689	2	-	-	-
NM_033067	DMRTB1	chr1	+	53925071	53925126	0	-	-	-
NM_147193	GLIS1	chr1	-	53971905	53972291	0	-	-	-
NM_001168551	TMEM48	chr1	-	54231133	54233642	0	-	-	-
NM_018982	YIPF1	chr1	-	54317391	54325736	5	-	-	-
NM_000792	DIO1	chr1	+	54359860	54359883	0	-	-	-
NM_016126	HSPB11	chr1	-	54387233	54387323	2	-	-	-
NM_001256409	LRRC42	chr1	+	54411998	54417672	0	-	-	-
NM_001010978	LDLRAD1	chr1	-	54474505	54474654	0	-	-	-
NM_004872	TMEM59	chr1	-	54497348	54497822	2	-	-	-
NM_153035	TCEANC2	chr1	+	54519273	54520095	3	-	-	-
NM_201546	CDCP2	chr1	-	54604667	54605192	1	-	-	-
NM_001031672	CYB5RL	chr1	-	54638026	54640291	0	-	-	-
NM_016491	MRPL37	chr1	+	54665839	54665916	0	-	-	-
NM_018070	SSBP3	chr1	-	54692194	54692803	3	-	-	-
NM_001009955	SSBP3	chr1	-	54692194	54692803	4	-	-	-
NM_015547	ACOT11	chr1	+	55013806	55013982	0	-	-	-
NM_176782	FAM151A	chr1	-	55074849	55074940	4	-	-	-
NM_001039464	HEATR8	chr1	+	55107426	55118599	5	-	-	-
NM_004623	TTC4	chr1	+	55181494	55181581	4	-	-	-
NM_152268	PARS2	chr1	-	55222570	55223406	6	-	-	-
NM_017904	TTC22	chr1	-	55250223	55251218	2	-	-	-
NM_152607	C1orf177	chr1	+	55271735	55271789	4	-	-	-
NM_014762	DHCR24	chr1	-	55315299	55317905	3	-	-	-
NM_182532	TMEM61	chr1	+	55446464	55446738	6	-	-	-
NM_057176	BSND	chr1	+	55464616	55464859	4	-	-	-
NM_174936	PCSK9	chr1	+	55505148	55505510	1	-	-	-
NM_015306	USP24	chr1	-	55532031	55534717	2	-	-	-
NM_003713	PPAP2B	chr1	-	56960418	56962222	2	-	-	-
NM_006252	PRKAA2	chr1	+	57110989	57111060	1	-	-	-
NM_001004303	C1orf168	chr1	-	57184476	57185343	7	-	-	-
NM_000562	C8A	chr1	+	57320442	57320574	2	-	-	-
NM_000066	C8B	chr1	-	57394882	57395076	5	-	-	-
NM_021080	DAB1	chr1	-	57463578	57476367	2	-	-	-
NM_145243	OMA1	chr1	-	58946390	58946636	1	-	-	-
NM_002353	TACSTD2	chr1	-	59041094	59041856	2	-	-	-
NM_001085487	MYSM1	chr1	-	59120410	59125668	4	-	-	-
NM_002228	JUN	chr1	-	59246462	59247746	1	-	-	-
NM_018291	FGGY	chr1	+	59762624	59787221	5	-	-	-
NM_001244714	FGGY	chr1	+	59775749	59787221	3	-	-	-
NM_015888	HOOK1	chr1	+	60280532	60280789	3	-	-	-
NM_000775	CYP2J2	chr1	-	60358979	60359322	1	-	-	-
NM_152377	C1orf87	chr1	-	60456065	60456344	1	-	-	-
NM_001145511	NFIA	chr1	+	61542945	61543297	1	-	-	-
NM_001145512	NFIA	chr1	+	61547533	61547615	0	-	-	-
NM_005595	NFIA	chr1	+	61547979	61548463	1	-	-	-
NM_032027	TM2D1	chr1	-	62146718	62149107	10	-	-	-
NM_176877	INADL	chr1	+	62208148	62228564	0	-	-	-
NM_001164835	L1TD1	chr1	+	62660473	62672300	1	-	-	-
NM_181712	KANK4	chr1	-	62701836	62703948	0	-	-	-
NM_001017416	USP1	chr1	+	62901974	62905538	1	-	-	-
NM_003368	USP1	chr1	+	62902382	62905538	1	-	-	-
NM_014495	ANGPTL3	chr1	+	63063186	63063237	1	-	-	-
NM_033407	DOCK7	chr1	-	62920396	62921084	1	-	-	-
NM_032852	ATG4C	chr1	+	63249776	63269457	0	-	-	-
NM_012183	FOXD3	chr1	+	63788729	63788729	5	-	-	-
NM_013339	ALG6	chr1	+	63833260	63836648	2	-	-	-
NM_014288	ITGB3BP	chr1	-	63906440	63912477	1	-	-	-
NM_032437	EFCAB7	chr1	+	63989012	63991243	2	-	-	-
NM_002633	PGM1	chr1	+	64058946	64059159	0	-	-	-
NM_001172819	PGM1	chr1	+	64059479	64097362	1	-	-	-
NM_001172818	PGM1	chr1	+	64088886	64089131	2	-	-	-
NM_005012	ROR1	chr1	+	64239689	64240088	0	-	-	-
NM_152489	UBE2U	chr1	+	64669489	64669733	1	-	-	-
NM_020925	CACHD1	chr1	+	64936475	64936580	1	-	-	-
NM_018211	RAVER2	chr1	+	65210777	65210855	2	-	-	-
NM_002227	JAK1	chr1	-	65298905	65300244	2	-	-	-
NM_203464	AK4	chr1	+	65613231	65614090	2	-	-	-
NM_001005353	AK4	chr1	+	65613512	65614090	1	-	-	-
NM_013410	AK4	chr1	+	65613849	65614090	5	-	-	-
NM_014787	DNAJC6	chr1	+	65730376	65730593	1	-	-	-
NM_001256864	DNAJC6	chr1	+	65775217	65775428	2	-	-	-
NM_017526	LEPROT	chr1	+	65886130	65886407	1	-	-	-
NM_001003680	LEPR	chr1	+	65886334	66031248	3	-	-	-
NM_001198681	LEPROT	chr1	+	65886398	65887099	4	-	-	-
NM_001198689	LEPR	chr1	+	65991371	66031248	3	-	-	-
NM_001037341	PDE4B	chr1	+	66258192	66378997	2	-	-	-
NM_002600	PDE4B	chr1	+	66258855	66378997	3	-	-	-
NM_001037340	PDE4B	chr1	+	66458389	66458589	0	-	-	-
NM_001037339	PDE4B	chr1	+	66797792	66798072	2	-	-	-
NM_032291	SGIP1	chr1	+	66999824	67000041	1	-	-	-
NM_152665	TCTEX1D1	chr1	+	67218139	67220341	1	-	-	-
NM_005478	INSL5	chr1	-	67263423	67263695	5	-	-	-
NM_024763	WDR78	chr1	-	67278571	67279812	2	-	-	-
NM_001077703	MIER1	chr1	+	67390577	67390711	2	-	-	-
NM_001077704	MIER1	chr1	+	67395925	67396074	1	-	-	-
NM_015139	SLC35D1	chr1	-	67465014	67470022	3	-	-	-
NM_001013674	C1orf141	chr1	-	67557858	67558687	2	-	-	-
NM_144701	IL23R	chr1	+	67632168	67633803	2	-	-	-
NM_001258216	IL12RB2	chr1	+	67773046	67786051	3	-	-	-
NM_001018068	SERBP1	chr1	-	67873492	67878889	0	-	-	-
NM_001199742	GADD45A	chr1	+	68150859	68151177	1	-	-	-
NM_018841	GNG12	chr1	-	68167148	68171133	3	-	-	-
NM_004675	DIRAS3	chr1	-	68511644	68512290	5	-	-	-
NM_001193334	WLS	chr1	-	68591040	68591908	1	-	-	-
NM_024911	WLS	chr1	-	68591040	68591908	1	-	-	-
NM_000329	RPE65	chr1	-	68894506	68895458	2	-	-	-
NM_001114120	DEPDC1	chr1	-	68939834	68942614	0	-	-	-
NM_020794	LRRC7	chr1	+	70225857	70225887	1	-	-	-
NM_017768	LRRC40	chr1	-	70610484	70611482	0	-	-	-
NM_001190987	SRSF11	chr1	+	70671364	70687319	0	-	-	-
NM_030816	ANKRD13C	chr1	-	70724684	70728399	2	-	-	-
NM_001036646	HHLA3	chr1	+	70820492	70820634	2	-	-	-
NM_153742	CTH	chr1	+	70876900	70877098	3	-	-	-
NM_001126044	PTGER3	chr1	-	71418114	71419468	3	-	-	-
NM_005455	ZRANB2	chr1	-	71528973	71531401	1	-	-	-
NM_173808	NEGR1	chr1	-	71868624	71873128	1	-	-	-
NM_001105659	LRRIQ3	chr1	-	74491701	74492496	1	-	-	-
NM_001199327	FPGT-TNNI3K	chr1	+	74663895	74663962	3	-	-	-
NM_015978	TNNI3K	chr1	+	74701070	74701135	0	-	-	-
NM_001002912	C1orf173	chr1	-	75033794	75036800	2	-	-	-
NM_001162916	TYW3	chr1	+	75198835	75198928	4	-	-	-
NM_138467	TYW3	chr1	+	75198839	75198928	4	-	-	-
NM_001134759	CRYZ	chr1	-	75171171	75171979	4	-	-	-
NM_001001933	LHX8	chr1	+	75594118	75596399	3	-	-	-
NM_001256114	LHX8	chr1	+	75600566	75602299	0	-	-	-
NM_152697	SLC44A5	chr1	-	75672074	75672291	0	-	-	-
NM_001127328	ACADM	chr1	+	76190042	76190472	3	-	-	-
NM_004582	RABGGTB	chr1	+	76251885	76251956	3	-	-	-
NM_002440	MSH4	chr1	+	76262555	76262670	1	-	-	-
NM_080868	ASB17	chr1	-	76384557	76384636	3	-	-	-
NM_001160011	ST6GALNAC3	chr1	+	76540388	76540551	2	-	-	-
NM_030965	ST6GALNAC5	chr1	+	77333185	77333360	1	-	-	-
NM_005482	PIGK	chr1	-	77554666	77558058	3	-	-	-
NM_174858	AK5	chr1	+	77747661	77747998	3	-	-	-
NM_012093	AK5	chr1	+	77748286	77752643	2	-	-	-
NM_015534	ZZZ3	chr1	-	78030189	78031324	2	-	-	-
NM_201624	USP33	chr1	-	78161673	78163001	2	-	-	-
NM_001270384	FAM73A	chr1	+	78245308	78245340	0	-	-	-
NM_001172309	NEXN	chr1	+	78354199	78381791	4	-	-	-
NM_003902	FUBP1	chr1	-	78413590	78414450	0	-	-	-
NM_007034	DNAJB4	chr1	+	78470635	78470794	6	-	-	-
NM_017655	GIPC2	chr1	+	78511588	78511778	1	-	-	-
NM_000959	PTGFR	chr1	+	78956727	78958428	2	-	-	-
NM_006820	IFI44L	chr1	+	79086087	79093600	1	-	-	-
NM_006417	IFI44	chr1	+	79115476	79115880	1	-	-	-
NM_022159	ELTD1	chr1	-	79355448	79356838	1	-	-	-
NM_012302	LPHN2	chr1	+	82266081	82302669	2	-	-	-
NM_024686	TTLL7	chr1	-	84335056	84335644	4	-	-	-
NM_002731	PRKACB	chr1	+	84543744	84544008	2	+	-	-
NM_182948	PRKACB	chr1	+	84609951	84610044	0	+	-	-
NM_001242858	PRKACB	chr1	+	84630064	84630095	1	+	-	-
NM_001242861	PRKACB	chr1	+	84630648	84630689	0	+	-	-
NM_001242862	PRKACB	chr1	+	84647342	84647342	0	+	-	-
NM_001010971	SAMD13	chr1	+	84764048	84764240	0	-	-	-
NM_001134663	SAMD13	chr1	+	84767288	84768917	2	-	-	-
NM_001134664	SAMD13	chr1	+	84768333	84768917	0	-	-	-
NM_021233	DNASE2B	chr1	+	84864214	84864247	2	-	-	-
NM_058248	DNASE2B	chr1	+	84874033	84878108	1	-	-	-
NM_025065	RPF1	chr1	+	84944919	84944964	7	-	-	-
NM_005274	GNG5	chr1	-	84964005	84967527	4	-	-	-
NM_004388	CTBS	chr1	-	85018803	85020681	1	-	-	-
NM_001166295	SSX2IP	chr1	-	85109389	85113115	0	-	-	-
NM_001166294	SSX2IP	chr1	-	85109389	85113115	0	-	-	-
NM_012152	LPAR3	chr1	-	85279085	85279528	3	-	-	-
NM_153259	MCOLN2	chr1	-	85391265	85392367	6	-	-	-
NM_018298	MCOLN3	chr1	-	85483764	85484805	2	-	-	-
NM_145172	WDR63	chr1	+	85527992	85537624	4	-	-	-
NM_032184	SYDE2	chr1	-	85623355	85624432	2	-	-	-
NM_198077	C1orf52	chr1	-	85715636	85718311	1	-	-	-
NM_003921	BCL10	chr1	-	85731459	85733309	1	-	-	-
NM_012137	DDAH1	chr1	-	85784167	85787134	4	-	-	-
NM_001134445	DDAH1	chr1	-	85784167	85787134	1	-	-	-
NM_001554	CYR61	chr1	+	86046443	86046667	3	-	-	-
NM_017953	ZNHIT6	chr1	-	86115105	86119740	8	-	-	-
NM_152890	COL24A1	chr1	-	86194915	86196228	3	-	-	-
NM_020729	ODF2L	chr1	-	86815776	86817873	1	-	-	-
NM_006536	CLCA2	chr1	+	86889768	86889930	1	+	-	-
NM_001285	CLCA1	chr1	+	86934525	86934654	2	+	-	-
NM_012128	CLCA4	chr1	+	87012758	87012802	2	+	-	-
NM_001206652	SH3GLB1	chr1	+	87170252	87170582	3	-	-	-
NM_004261	SEP15	chr1	-	87328127	87329156	0	-	-	-
NM_012262	HS2ST1	chr1	+	87380334	87380719	3	-	-	-
NM_006769	LMO4	chr1	+	87794150	87797698	3	-	-	-
NM_006256	PKN2	chr1	+	89149921	89150263	2	-	-	-
NM_001514	GTF2B	chr1	-	89318320	89318895	1	-	-	-
NM_001008662	CCBL2	chr1	-	89401455	89401865	5	-	-	-
NM_018284	GBP3	chr1	-	89472359	89473406	6	-	-	-
NM_002053	GBP1	chr1	-	89517986	89519037	3	-	-	-
NM_004120	GBP2	chr1	-	89573309	89573857	2	-	-	-
NM_207398	GBP7	chr1	-	89597433	89597831	3	-	-	-
NM_052941	GBP4	chr1	-	89646830	89650936	2	-	-	-
NM_001134486	GBP5	chr1	-	89724633	89726386	1	-	-	-
NM_198460	GBP6	chr1	+	89829435	89834110	0	-	-	-
NM_001134476	LRRC8B	chr1	+	89990396	90048209	0	-	-	-
NM_015350	LRRC8B	chr1	+	90024271	90048209	1	-	-	-
NM_032270	LRRC8C	chr1	+	90098643	90152032	1	-	-	-
NM_001134479	LRRC8D	chr1	+	90286572	90398627	2	-	-	-
NM_018103	LRRC8D	chr1	+	90287479	90398627	2	-	-	-
NM_182975	ZNF326	chr1	+	90460677	90460816	1	-	-	-
NM_020063	BARHL2	chr1	-	91177578	91177868	5	-	-	-
NM_016620	ZNF644	chr1	-	91380856	91382354	0	-	-	-
NM_032186	ZNF644	chr1	-	91380856	91382354	0	-	-	-
NM_001017975	HFM1	chr1	-	91726322	91726846	2	-	-	-
NM_003503	CDC7	chr1	+	91966403	91967273	0	-	-	-
NM_001134420	CDC7	chr1	+	91966664	91967273	2	-	-	-
NM_001195683	TGFBR3	chr1	-	92145899	92149295	0	-	-	-
NM_001195684	TGFBR3	chr1	-	92145899	92149295	1	-	-	-
NM_001242808	BRDT	chr1	+	92414927	92428311	3	-	-	-
NM_001726	BRDT	chr1	+	92417708	92428311	1	-	-	-
NM_173567	EPHX4	chr1	+	92495532	92495636	2	-	-	-
NM_183242	BTBD8	chr1	+	92545861	92546128	0	-	-	-
NM_015237	KIAA1107	chr1	+	92632608	92633413	1	-	-	-
NM_001012425	C1orf146	chr1	+	92683572	92696977	1	-	-	-
NM_024813	RPAP2	chr1	+	92764521	92764630	0	-	-	-
NM_053274	GLMN	chr1	-	92711954	92712086	2	-	-	-
NM_001127215	GFI1	chr1	-	92940317	92941585	0	-	-	-
NM_001127216	GFI1	chr1	-	92940317	92941585	0	-	-	-
NM_005263	GFI1	chr1	-	92940317	92941585	2	-	-	-
NM_005665	EVI5	chr1	-	92974252	92979212	1	-	-	-
NM_000969	RPL5	chr1	+	93297593	93297671	1	-	-	-
NM_001252271	FAM69A	chr1	-	93307716	93308939	1	-	-	-
NM_001252269	FAM69A	chr1	-	93307716	93308939	4	-	-	-
NM_007358	MTF2	chr1	+	93544791	93545083	3	-	-	-
NM_016040	TMED5	chr1	-	93615298	93620226	3	-	-	-
NM_206886	CCDC18	chr1	+	93646280	93648918	1	-	-	-
NM_001938	DR1	chr1	+	93811477	93812202	2	-	-	-
NM_001164473	FNBP1L	chr1	+	93913687	93913838	1	-	-	-
NM_001261410	BCAR3	chr1	-	94027342	94027797	2	-	-	-
NM_001261409	BCAR3	chr1	-	94027342	94027797	4	-	-	-
NM_003567	BCAR3	chr1	-	94027342	94027797	4	-	-	-
NM_001261408	BCAR3	chr1	-	94027342	94027797	3	-	-	-
NM_014597	DNTTIP2	chr1	-	94335013	94335406	5	-	-	-
NM_002061	GCLM	chr1	-	94352589	94354545	5	-	-	-
NM_000350	ABCA4	chr1	-	94458393	94458792	3	-	-	-
NM_004815	ARHGAP29	chr1	-	94634462	94639424	3	-	-	-
NM_001122674	ABCD3	chr1	+	94883932	94884034	0	-	-	-
NM_001178096	F3	chr1	-	94994731	94996026	0	-	-	-
NM_001258343	SLC44A3	chr1	+	95285897	95286007	2	-	-	-
NM_152369	SLC44A3	chr1	+	95286099	95290057	6	-	-	-
NM_001839	CNN3	chr1	-	95362506	95363297	2	-	-	-
NM_144988	ALG14	chr1	-	95448278	95448631	6	-	-	-
NM_001199679	TMEM56	chr1	+	95558072	95609457	7	-	-	-
NM_152487	TMEM56	chr1	+	95582893	95609457	0	-	-	-
NM_001199691	TMEM56-RWDD3	chr1	+	95583478	95609457	2	-	-	-
NM_015485	RWDD3	chr1	+	95699710	95699786	4	-	-	-
NM_021190	PTBP2	chr1	+	97187174	97187420	4	-	-	-
NM_000110	DPYD	chr1	-	97543299	97544531	4	-	-	-
NM_015976	SNX7	chr1	+	99127235	99127287	2	-	-	-
NM_001037317	LPPR5	chr1	-	99355800	99358627	10	-	-	-
NM_014839	LPPR4	chr1	+	99729847	99730005	1	-	-	-
NM_017734	PALMD	chr1	+	100111430	100111873	1	-	-	-
NM_001013660	FRRS1	chr1	-	100174258	100174453	0	-	-	-
NM_000642	AGL	chr1	+	100315639	100316598	1	-	-	-
NM_000028	AGL	chr1	+	100316044	100316598	0	-	-	-
NM_000646	AGL	chr1	+	100316530	100318225	0	-	-	-
NM_000645	AGL	chr1	+	100326765	100327027	2	-	-	-
NM_012243	SLC35A3	chr1	+	100435539	100459110	2	-	-	-
NM_033055	HIAT1	chr1	+	100503788	100503788	2	-	-	-
NM_194292	SASS6	chr1	-	100549101	100550883	3	-	-	-
NM_019083	TRMT13	chr1	+	100598705	100598724	3	-	-	-
NM_144620	LRRC39	chr1	-	100614003	100614597	4	-	-	-
NM_001918	DBT	chr1	-	100652477	100661810	5	-	-	-
NM_003729	RTCA	chr1	+	100731713	100731931	2	-	-	-
NM_003672	CDC14A	chr1	+	100818022	100818510	2	-	-	-
NM_022049	GPR88	chr1	+	101003727	101004522	2	-	-	-
NM_080682	VCAM1	chr1	+	101185195	101185416	0	-	-	-
NM_001261440	EXTL2	chr1	-	101337927	101339497	2	-	-	-
NM_001144884	SLC30A7	chr1	+	101361631	101361818	1	-	-	-
NM_133496	SLC30A7	chr1	+	101361633	101361818	1	-	-	-
NM_015958	DPH5	chr1	-	101455179	101455963	1	-	-	-
NM_001400	S1PR1	chr1	+	101702304	101704540	2	-	-	-
NM_058170	OLFM3	chr1	-	102268126	102269793	1	-	-	-
NM_080630	COL11A1	chr1	-	103342022	103343574	0	-	-	-
NM_017619	RNPC3	chr1	+	104068577	104068692	0	-	-	-
NM_020978	AMY2B	chr1	+	104097321	104114224	0	-	-	-
NM_000699	AMY2A	chr1	+	104159998	104160062	0	-	-	-
NM_001008221	AMY1A	chr1	+	104198140	104198952	0	-	-	-
NM_004038	AMY1A	chr1	+	104198301	104198952	0	-	-	-
NM_001008219	AMY1C	chr1	+	104198302	104198952	0	-	-	-
NM_001008218	AMY1B	chr1	+	104198324	104198952	0	-	-	-
NM_001008218	AMY1B	chr1	-	104230040	104230070	0	-	-	-
NM_001008219	AMY1C	chr1	-	104230040	104230070	0	-	-	-
NM_004038	AMY1A	chr1	-	104230039	104230070	0	-	-	-
NM_001008221	AMY1A	chr1	-	104230039	104230070	0	-	-	-
NM_001008221	AMY1A	chr1	+	104292278	104293091	0	-	-	-
NM_004038	AMY1A	chr1	+	104292439	104293091	0	-	-	-
NM_001008219	AMY1C	chr1	+	104292440	104293091	0	-	-	-
NM_001008218	AMY1B	chr1	+	104292462	104293091	0	-	-	-
NM_018137	PRMT6	chr1	+	107599266	107599337	7	-	-	-
NM_001113228	NTNG1	chr1	+	107682628	107691215	1	-	-	-
NM_014917	NTNG1	chr1	+	107682744	107691215	0	-	-	-
NM_001079874	VAV3	chr1	-	108113781	108115952	2	-	-	-
NM_006113	VAV3	chr1	-	108113781	108115952	2	-	-	-
NM_213651	SLC25A24	chr1	-	108677343	108679274	2	-	-	-
NM_013386	SLC25A24	chr1	-	108677343	108679274	4	-	-	-
NM_001143989	NBPF4	chr1	-	108765962	108766326	0	-	-	-
NM_001143987	NBPF6	chr1	+	108992903	108993223	0	-	-	-
NM_001010883	FAM102B	chr1	+	109102970	109103050	2	-	-	-
NM_001102592	HENMT1	chr1	-	109190909	109191187	5	-	-	-
NM_144584	HENMT1	chr1	-	109190909	109191187	2	-	-	-
NM_018061	PRPF38B	chr1	+	109234931	109235213	2	-	-	-
NM_001144937	FNDC7	chr1	+	109255555	109255555	1	-	-	-
NM_007269	STXBP3	chr1	+	109289284	109289359	2	-	-	-
NM_152763	AKNAD1	chr1	-	109358519	109358792	3	-	-	-
NM_013296	GPSM2	chr1	+	109419602	109428144	1	-	-	-
NM_015127	CLCC1	chr1	-	109472129	109477291	3	-	-	-
NM_001142550	WDR47	chr1	-	109512837	109514051	3	-	-	-
NM_005645	TAF13	chr1	-	109606997	109607144	0	-	-	-
NM_020141	TMEM167B	chr1	+	109633402	109633494	4	-	-	-
NM_001122961	C1orf194	chr1	-	109648572	109648649	1	-	-	-
NM_020775	KIAA1324	chr1	+	109656584	109656805	5	-	-	-
NM_001267049	KIAA1324	chr1	+	109730600	109730807	2	-	-	-
NM_006513	SARS	chr1	+	109756514	109756614	1	-	-	-
NM_001408	CELSR2	chr1	+	109792640	109792701	0	-	-	-
NM_001032291	PSRC1	chr1	-	109822175	109822774	4	-	-	-
NM_001010985	MYBPHL	chr1	-	109834986	109836860	1	-	-	-
NM_001205228	SORT1	chr1	-	109852187	109856664	2	-	-	-
NM_002959	SORT1	chr1	-	109852187	109856664	0	-	-	-
NM_001199772	PSMA5	chr1	-	109941652	109944634	2	-	-	-
NM_001199773	PSMA5	chr1	-	109941652	109944634	2	-	-	-
NM_001199774	PSMA5	chr1	-	109941652	109944634	2	-	-	-
NM_001040709	SYPL2	chr1	+	110009099	110009465	4	-	-	-
NM_153340	ATXN7L2	chr1	+	110026560	110026575	1	-	-	-
NM_001134402	CYB561D1	chr1	+	110036657	110036761	2	-	-	-
NM_001134400	CYB561D1	chr1	+	110036700	110036761	2	-	-	-
NM_020703	AMIGO1	chr1	-	110049445	110050052	1	-	-	-
NM_031936	GPR61	chr1	+	110082493	110085644	3	-	-	-
NM_006496	GNAI3	chr1	+	110091185	110091342	1	-	-	-
NM_005272	GNAT2	chr1	-	110145888	110145975	2	-	-	-
NM_139156	AMPD2	chr1	+	110162434	110162890	2	-	-	-
NM_004037	AMPD2	chr1	+	110163202	110163635	2	-	-	-
NM_001257361	AMPD2	chr1	+	110166609	110168025	1	-	-	-
NM_203404	AMPD2	chr1	+	110168048	110168256	1	-	-	-
NM_147148	GSTM4	chr1	+	110198697	110199011	1	-	-	-
NM_000848	GSTM2	chr1	+	110210643	110210737	0	-	-	-
NM_000561	GSTM1	chr1	+	110230417	110230495	12	-	-	-
NM_000851	GSTM5	chr1	+	110254863	110254934	8	-	-	-
NM_000849	GSTM3	chr1	-	110276553	110279692	1	-	-	-
NM_133181	EPS8L3	chr1	-	110292701	110293012	4	-	-	-
NM_172212	CSF1	chr1	+	110453232	110453645	2	-	-	-
NM_006621	AHCYL1	chr1	+	110527386	110527674	1	-	-	-
NM_001242674	AHCYL1	chr1	+	110543548	110551676	2	-	-	-
NM_001242676	AHCYL1	chr1	+	110546569	110551676	0	-	-	-
NM_001270768	FAM40A	chr1	+	110574198	110581339	0	-	-	-
NM_033088	FAM40A	chr1	+	110577222	110577259	1	-	-	-
NM_006492	ALX3	chr1	-	110602996	110603354	3	-	-	-
NM_203412	UBL4B	chr1	+	110655061	110655156	0	-	-	-
NM_001010898	SLC6A17	chr1	+	110693131	110709551	1	-	-	-
NM_001039574	KCNC4	chr1	+	110753335	110754121	1	-	-	-
NM_022768	RBM15	chr1	+	110881944	110882027	1	-	-	-
NM_001201547	SLC16A4	chr1	-	110905472	110906387	1	-	-	-
NM_006402	HBXIP	chr1	-	110943876	110944144	0	-	-	-
NM_032414	PROK1	chr1	+	110993787	110993838	3	-	-	-
NM_005549	KCNA10	chr1	-	111059838	111059873	1	-	-	-
NM_004974	KCNA2	chr1	-	111145775	111145904	4	-	-	-
NM_001204269	KCNA2	chr1	-	111136201	111136514	1	-	-	-
NM_002232	KCNA3	chr1	-	111214309	111215703	4	-	-	-
NM_001040033	CD53	chr1	+	111413820	111434030	3	-	-	-
NM_000560	CD53	chr1	+	111415721	111434030	1	-	-	-
NM_001006945	LRIF1	chr1	-	111489811	111490580	0	-	-	-
NM_001007794	CEPT1	chr1	+	111682248	111690336	2	-	-	-
NM_006090	CEPT1	chr1	+	111682832	111690336	1	-	-	-
NM_178454	DRAM2	chr1	-	111659953	111660781	2	-	-	-
NM_024901	DENND2D	chr1	-	111729800	111730226	2	-	-	-
NM_001025197	CHI3L2	chr1	+	111770280	111770351	2	-	-	-
NM_001025199	CHI3L2	chr1	+	111772332	111773530	0	-	-	-
NM_201653	CHIA	chr1	+	111833473	111853089	4	-	-	-
NM_181643	C1orf88	chr1	+	111889194	111889274	0	-	-	-
NM_002557	OVGP1	chr1	-	111956936	111957085	1	-	-	-
NM_001688	ATP5F1	chr1	+	111991742	111992163	0	-	-	-
NM_024102	WDR77	chr1	-	111982511	111983851	5	-	-	-
NM_174896	C1orf162	chr1	+	112016603	112018650	3	-	-	-
NM_020683	ADORA3	chr1	-	112025969	112026308	2	-	-	-
NM_001081976	ADORA3	chr1	-	112025969	112026308	1	-	-	-
NM_002884	RAP1A	chr1	+	112162404	112233982	2	-	-	-
NM_019099	FAM212B	chr1	-	112264685	112269589	3	-	-	-
NM_007204	DDX20	chr1	+	112298189	112298546	6	-	-	-
NM_198926	FAM212B	chr1	-	112264685	112269589	4	-	-	-
NM_004980	KCND3	chr1	-	112318453	112318698	0	-	-	-
NM_001270945	LOC643355	chr1	+	112533189	112533518	1	-	-	-
NM_018704	CTTNBP2NL	chr1	+	112938799	112958787	4	-	-	-
NM_004185	WNT2B	chr1	+	113010039	113010159	2	-	-	-
NM_024494	WNT2B	chr1	+	113051369	113051884	4	-	-	-
NM_017744	ST7L	chr1	-	113066140	113068634	2	-	-	-
NM_006135	CAPZA1	chr1	+	113162074	113162466	1	-	-	-
NM_001130079	MOV10	chr1	+	113217047	113217534	0	-	-	-
NM_001042679	RHOC	chr1	-	113243748	113244161	1	-	-	-
NM_175744	RHOC	chr1	-	113243748	113244161	3	-	-	-
NM_005167	PPM1J	chr1	-	113252615	113252784	2	-	-	-
NM_182759	FAM19A3	chr1	+	113263188	113264855	6	-	-	-
NM_001166496	SLC16A1	chr1	-	113454469	113456512	2	-	-	-
NM_003051	SLC16A1	chr1	-	113454469	113456512	4	-	-	-
NM_014813	LRIG2	chr1	+	113615830	113616028	3	-	-	-
NM_001142782	MAGI3	chr1	+	113933474	113933655	1	-	-	-
NM_006608	PHTF1	chr1	-	114239823	114240326	3	-	-	-
NM_018364	RSBN1	chr1	-	114304453	114308601	0	-	-	-
NM_012411	PTPN22	chr1	-	114356432	114357526	0	-	-	-
NM_001010922	BCL2L15	chr1	-	114419435	114423744	2	-	-	-
NM_001253852	AP4B1	chr1	-	114437370	114437686	5	-	-	-
NM_001253853	AP4B1	chr1	-	114437370	114437686	4	-	-	-
NM_022836	DCLRE1B	chr1	+	114447914	114448208	3	-	-	-
NM_152696	HIPK1	chr1	+	114471995	114483005	2	-	-	-
NM_198269	HIPK1	chr1	+	114493766	114495433	1	-	-	-
NM_181358	HIPK1	chr1	+	114496498	114497254	1	-	-	-
NM_020190	OLFML3	chr1	+	114522029	114522138	2	-	-	-
NM_205848	SYT6	chr1	-	114631913	114636407	0	-	-	-
NM_001270805	SYT6	chr1	-	114631913	114636407	0	-	-	-
NM_033020	TRIM33	chr1	-	114935398	114940269	4	-	-	-
NM_005872	BCAS2	chr1	-	115110180	115110750	0	-	-	-
NM_198459	DENND2C	chr1	-	115127195	115128220	3	-	-	-
NM_001172626	AMPD1	chr1	-	115215719	115215734	0	-	-	-
NM_002524	NRAS	chr1	-	115247084	115251155	4	-	-	-
NM_007158	CSDE1	chr1	-	115259533	115260789	2	-	-	-
NM_001102396	SIKE1	chr1	-	115312104	115316891	2	-	-	-
NM_003176	SYCP1	chr1	+	115397454	115398085	2	-	-	-
NM_000549	TSHB	chr1	+	115572414	115575983	3	-	-	-
NM_005725	TSPAN2	chr1	-	115590632	115593110	4	-	-	-
NM_002506	NGF	chr1	-	115828536	115828690	1	-	-	-
NM_001172411	VANGL1	chr1	+	116184573	116194034	0	-	-	-
NM_001172412	VANGL1	chr1	+	116185249	116194034	2	-	-	-
NM_001232	CASQ2	chr1	-	116242625	116243861	4	-	-	-
NM_001111061	NHLH2	chr1	-	116378998	116380585	0	-	-	-
NM_005599	NHLH2	chr1	-	116378998	116380585	3	-	-	-
NM_018420	SLC22A15	chr1	+	116519118	116519248	1	-	-	-
NM_152367	MAB21L3	chr1	+	116654375	116655236	0	-	-	-
NM_000701	ATP1A1	chr1	+	116915794	116916133	2	-	-	-
NM_001160233	ATP1A1	chr1	+	116916488	116916851	2	-	-	-
NM_001160234	ATP1A1	chr1	+	116925991	116926716	0	-	-	-
NM_001144822	CD58	chr1	-	117061321	117061848	5	-	-	-
NM_001542	IGSF3	chr1	-	117117030	117119933	1	-	-	-
NM_001767	CD2	chr1	+	117297085	117297114	0	-	-	-
NM_020440	PTGFRN	chr1	+	117452688	117452825	3	-	-	-
NM_001256111	CD101	chr1	+	117544371	117544439	5	-	-	-
NM_003594	TTF2	chr1	+	117602948	117602968	2	-	-	-
NM_001145635	TRIM45	chr1	-	117653676	117654926	3	-	-	-
NM_001253849	VTCN1	chr1	-	117686208	117690279	3	-	-	-
NM_024626	VTCN1	chr1	-	117686208	117690279	2	-	-	-
NM_006699	MAN1A2	chr1	+	117910084	117910805	3	-	-	-
NM_017709	FAM46C	chr1	+	118148603	118165490	5	-	-	-
NM_017686	GDAP2	chr1	-	118406106	118413190	2	-	-	-
NM_006784	WDR3	chr1	+	118472371	118475942	2	-	-	-
NM_206996	SPAG17	chr1	-	118496287	118506421	0	-	-	-
NM_152380	TBX15	chr1	-	119425665	119427354	3	-	-	-
NM_015836	WARS2	chr1	-	119573838	119575533	1	-	-	-
NM_016527	HAO2	chr1	+	119911401	119923708	2	-	-	-
NM_001166120	HSD3B2	chr1	+	119957553	119958042	1	-	-	-
NM_000198	HSD3B2	chr1	+	119957742	119958042	1	-	-	-
NM_000862	HSD3B1	chr1	+	120049825	120050099	1	-	-	-
NM_001080470	ZNF697	chr1	-	120161999	120165327	2	-	-	-
NM_006623	PHGDH	chr1	+	120254418	120254645	0	-	-	-
NM_001166107	HMGCS2	chr1	-	120290618	120293424	0	-	-	-
NM_001159353	REG4	chr1	-	120344945	120345450	0	-	-	-
NM_001047980	NBPF7	chr1	-	120377387	120377387	0	-	-	-
NM_021794	ADAM30	chr1	-	120436155	120436586	0	-	-	-
NM_001200001	NOTCH2	chr1	-	120477735	120478041	1	-	-	-
NM_001100910	FAM72B	chr1	+	120839004	120839833	3	-	-	-
NM_001244910	FCGR1B	chr1	-	120927646	120928502	0	-	-	-
NM_001123068	PPIAL4G	chr1	-	143767143	143767353	1	-	-	-
NM_207418	FAM72D	chr1	-	143896451	143897546	1	-	-	-
NM_178230	PPIAL4A	chr1	-	144363586	144363676	0	-	-	-
NM_001037675	NBPF9	chr1	+	144614958	144615130	2	-	-	-
NM_001002811	PDE4DIP	chr1	-	144890590	144892213	10	-	-	-
NM_001002812	PDE4DIP	chr1	-	144890590	144892213	0	-	-	-
NM_001198834	PDE4DIP	chr1	-	144851423	144852353	0	-	-	-
NM_001195261	PDE4DIP	chr1	-	144951760	144952196	0	-	-	-
NM_001195260	PDE4DIP	chr1	-	144951760	144952196	0	-	-	-
NM_001198832	PDE4DIP	chr1	-	144851423	144852457	0	-	-	-
NM_022359	PDE4DIP	chr1	-	144951760	144952196	0	-	-	-
NM_004892	SEC22B	chr1	+	145096406	145096546	2	-	-	-
NM_203458	NOTCH2NL	chr1	+	145209110	145248856	0	-	-	-
NM_001039703	NBPF10	chr1	+	145293370	145293405	0	-	-	-
NM_213653	HFE2	chr1	+	145413190	145414781	0	-	-	-
NM_006472	TXNIP	chr1	+	145438461	145438802	2	-	-	-
NM_032305	POLR3GL	chr1	-	145456235	145456636	0	-	-	-
NM_001039888	ANKRD34A	chr1	+	145470507	145473328	0	-	-	-
NM_153713	LIX1L	chr1	+	145477084	145477158	0	-	-	-
NM_005105	RBM8A	chr1	+	145507556	145507666	4	-	-	-
NM_003846	PEX11B	chr1	+	145516164	145516400	1	-	-	-
NM_001184795	PEX11B	chr1	+	145516559	145516643	2	-	-	-
NM_003637	ITGA10	chr1	+	145524989	145525065	0	-	-	-
NM_144698	ANKRD35	chr1	+	145549208	145549316	2	-	-	-
NM_006099	PIAS3	chr1	+	145575987	145576078	1	-	-	-
NM_001012758	NUDT17	chr1	-	145586492	145586588	4	-	-	-
NM_006468	POLR3C	chr1	-	145592604	145592689	0	-	-	-
NM_014455	RNF115	chr1	+	145611035	145611239	0	-	-	-
NM_007053	CD160	chr1	-	145695797	145696592	0	-	-	-
NM_002614	PDZK1	chr1	+	145727665	145747043	0	-	-	-
NM_001097613	GPR89A	chr1	-	145764594	145765018	1	-	-	-
NM_001097616	GPR89C	chr1	+	145883867	145883867	0	-	-	-
NM_001101663	NBPF24	chr1	-	146032541	146034391	0	-	-	-
NM_183372	NBPF11	chr1	-	146032541	146034391	0	-	-	-
NM_005399	PRKAB2	chr1	-	146626684	146631143	5	-	-	-
NM_001144829	FMO5	chr1	-	146655883	146656070	3	-	-	-
NM_004284	CHD1L	chr1	+	146714290	146714353	4	-	-	-
NM_004326	BCL9	chr1	+	147013181	147083635	1	-	-	-
NM_016361	ACP6	chr1	-	147119167	147119224	2	-	-	-
NM_181703	GJA5	chr1	-	147228331	147230269	1	-	-	-
NM_005266	GJA5	chr1	-	147228331	147230269	4	-	-	-
NM_005267	GJA8	chr1	+	147374945	147380082	0	-	-	-
NM_016334	GPR89B	chr1	+	147400505	147400649	1	-	-	-
NM_001097616	GPR89C	chr1	+	147425566	147425566	0	-	-	-
NM_001101663	NBPF24	chr1	-	147574322	147576172	0	-	-	-
NM_183372	NBPF11	chr1	-	147574322	147576172	0	-	-	-
NM_178230	PPIAL4A	chr1	-	147954759	147954849	3	-	-	-
NM_015383	NBPF14	chr1	-	148003641	148004547	0	-	-	-
NM_001164261	PPIAL4D	chr1	-	148201751	148201966	0	-	-	-
NM_001170755	NBPF15	chr1	+	148558187	148577649	2	-	-	-
NM_173638	NBPF15	chr1	+	148560846	148577649	0	-	-	-
NM_001102663	NBPF16	chr1	+	148577356	148577649	0	-	-	-
NM_001144032	PPIAL4E	chr1	+	148644010	148644085	1	-	-	-
NM_001102663	NBPF16	chr1	+	148739441	148739734	0	-	-	-
NM_001164261	PPIAL4D	chr1	+	148806014	148806089	0	-	-	-
NM_001024599	HIST2H2BF	chr1	-	149397113	149398798	0	-	-	-
NM_178230	PPIAL4A	chr1	+	149553002	149553077	2	-	-	-
NM_000566	FCGR1A	chr1	+	149754249	149754299	0	-	-	-
NM_001161334	HIST2H2BF	chr1	-	149754244	149754788	2	-	-	-
NM_001123375	HIST2H3D	chr1	-	149784779	149784825	0	-	-	-
NM_001034077	HIST2H4B	chr1	+	149804220	149804248	0	-	-	-
NM_021059	HIST2H3C	chr1	-	149812258	149812318	0	-	-	-
NM_003516	HIST2H2AA3	chr1	-	149813784	149813872	0	-	-	-
NM_003516	HIST2H2AA3	chr1	+	149822627	149822680	0	-	-	-
NM_021059	HIST2H3C	chr1	+	149824180	149824216	0	-	-	-
NM_001034077	HIST2H4B	chr1	-	149832329	149832385	0	-	-	-
NM_003528	HIST2H2BE	chr1	-	149856009	149857809	2	-	-	-
NM_003517	HIST2H2AC	chr1	+	149858524	149858524	1	-	-	-
NM_175065	HIST2H2AB	chr1	-	149859018	149859073	0	-	-	-
NM_016074	BOLA1	chr1	+	149871154	149871612	3	-	-	-
NM_014849	SV2A	chr1	-	149874871	149876565	2	-	-	-
NM_005850	SF3B4	chr1	-	149895208	149895433	2	-	-	-
NM_181873	MTMR11	chr1	-	149900542	149900758	2	-	-	-
NM_001145862	MTMR11	chr1	-	149900542	149901020	0	-	-	-
NM_020205	OTUD7B	chr1	-	149912231	149915755	0	-	-	-
NM_007259	VPS45	chr1	+	150039341	150039914	5	-	-	-
NM_016274	PLEKHO1	chr1	+	150122169	150122447	2	-	-	-
NM_001136479	ANP32E	chr1	-	150190716	150192992	2	-	-	-
NM_001136478	ANP32E	chr1	-	150190716	150192992	1	-	-	-
NM_012113	CA14	chr1	+	150230217	150230523	1	-	-	-
NM_016022	APH1A	chr1	-	150237798	150238921	2	-	-	-
NM_024579	C1orf54	chr1	+	150245182	150245220	1	-	-	-
NM_144697	C1orf51	chr1	+	150255228	150255677	1	-	-	-
NM_018997	MRPS21	chr1	+	150266268	150266786	1	-	-	-
NM_004698	PRPF3	chr1	+	150293927	150297400	1	-	-	-
NM_015203	RPRD2	chr1	+	150336989	150337190	0	-	-	-
NM_025150	TARS2	chr1	+	150459919	150459926	2	-	-	-
NM_001202858	ECM1	chr1	+	150480486	150480685	2	-	-	-
NM_025008	ADAMTSL4	chr1	+	150521897	150524764	0	-	-	-
NM_021960	MCL1	chr1	-	150547026	150549850	4	-	-	-
NM_207047	ENSA	chr1	-	150595753	150598113	0	-	-	-
NM_207043	ENSA	chr1	-	150595753	150598113	1	-	-	-
NM_018178	GOLPH3L	chr1	-	150618700	150620796	1	-	-	-
NM_032132	HORMAD1	chr1	-	150670534	150671129	0	-	-	-
NM_004079	CTSS	chr1	-	150702671	150705521	4	-	+	-
NM_000396	CTSK	chr1	-	150768683	150769274	1	-	-	-
NM_178427	ARNT	chr1	-	150782180	150784496	0	-	-	-
NM_001243491	SETDB1	chr1	+	150898814	150900190	0	-	-	-
NM_022075	CERS2	chr1	-	150937648	150938623	1	-	-	-
NM_003568	ANXA9	chr1	+	150954498	150955581	1	-	-	-
NM_001163260	FAM63A	chr1	-	150969300	150969762	0	-	-	-
NM_001040217	FAM63A	chr1	-	150969300	150969762	0	-	-	-
NM_018379	FAM63A	chr1	-	150969300	150969762	5	-	-	-
NM_021222	PRUNE	chr1	+	150980972	150981108	2	-	-	-
NM_138278	BNIPL	chr1	+	151009028	151009201	5	-	-	-
NM_017860	C1orf56	chr1	+	151020258	151020323	3	-	-	-
NM_020239	CDC42SE1	chr1	-	151023446	151026722	1	-	-	-
NM_006818	MLLT11	chr1	+	151032150	151039700	1	-	-	-
NM_144618	GABPB2	chr1	+	151043079	151060665	2	-	-	-
NM_001178062	SEMA6C	chr1	-	151104162	151104959	2	-	-	-
NM_024575	TNFAIP8L2	chr1	+	151129104	151131173	2	-	-	-
NM_212551	LYSMD1	chr1	-	151132223	151133357	1	-	-	-
NM_001136543	LYSMD1	chr1	-	151132223	151133357	1	-	-	-
NM_024041	SCNM1	chr1	+	151138497	151138628	2	-	-	-
NM_013353	TMOD4	chr1	-	151142462	151142556	0	-	-	-
NM_005997	VPS72	chr1	-	151148775	151149119	1	-	-	-
NM_003557	PIP5K1A	chr1	+	151171020	151171472	0	-	-	-
NM_002810	PSMD4	chr1	+	151227196	151227258	0	-	-	-
NM_020832	ZNF687	chr1	+	151254790	151258767	0	-	-	-
NM_001198775	PI4KB	chr1	-	151264272	151265327	2	-	-	-
NM_001198774	PI4KB	chr1	-	151264272	151265327	3	-	-	-
NM_000449	RFX5	chr1	-	151313115	151314661	0	-	+	-
NM_001258289	SELENBP1	chr1	-	151336777	151337018	1	-	-	-
NM_002796	PSMB4	chr1	+	151372040	151372063	1	-	-	-
NM_207171	POGZ	chr1	-	151375199	151377277	4	-	-	-
NM_145796	POGZ	chr1	-	151375199	151377277	0	-	-	-
NM_020770	CGN	chr1	+	151483861	151490995	4	-	-	-
NM_020127	TUFT1	chr1	+	151512780	151512842	1	-	-	-
NM_030918	SNX27	chr1	+	151584661	151584677	1	-	-	-
NM_001172648	CELF3	chr1	-	151672533	151677516	4	-	-	-
NM_001172649	CELF3	chr1	-	151672533	151677516	3	-	-	-
NM_007185	CELF3	chr1	-	151672533	151677516	4	-	-	-
NM_001144956	RIIAD1	chr1	+	151694012	151694012	2	-	-	-
NM_001134939	OAZ3	chr1	+	151735444	151735611	3	-	-	-
NM_031420	MRPL9	chr1	-	151732122	151732525	1	-	-	-
NM_016178	OAZ3	chr1	+	151739130	151739197	0	-	-	-
NM_001083963	TDRKH	chr1	-	151745954	151746927	1	-	-	-
NM_001004432	LINGO4	chr1	-	151772764	151773398	1	-	-	-
NM_001001523	RORC	chr1	-	151778546	151779947	1	-	-	-
NM_005060	RORC	chr1	-	151778546	151779947	0	-	-	-
NM_001136003	C2CD4D	chr1	-	151810338	151810403	1	-	-	-
NM_182578	THEM5	chr1	-	151819576	151819846	1	-	-	-
NM_053055	THEM4	chr1	-	151843342	151847363	3	-	-	-
NM_002966	S100A10	chr1	-	151955385	151955638	1	-	-	-
NM_005620	S100A11	chr1	-	152004981	152005137	1	-	-	-
NM_001008536	TCHHL1	chr1	-	152056619	152057442	0	-	-	-
NM_007113	TCHH	chr1	-	152078792	152079860	1	-	-	-
NM_001122965	RPTN	chr1	-	152126070	152127219	0	-	-	-
NM_001009931	HRNR	chr1	-	152184557	152185551	3	-	-	-
NM_002016	FLG	chr1	-	152274650	152275175	1	-	-	-
NM_001014342	FLG2	chr1	-	152321212	152323085	2	-	-	-
NM_016190	CRNN	chr1	-	152381718	152382069	3	-	-	-
NM_178438	LCE5A	chr1	+	152483319	152484010	1	-	-	-
NM_019060	CRCT1	chr1	+	152486977	152487859	3	-	-	-
NM_178435	LCE3E	chr1	-	152538129	152538405	1	-	-	-
NM_032563	LCE3D	chr1	-	152551859	152552133	3	-	-	-
NM_178434	LCE3C	chr1	+	152573137	152573207	0	-	-	-
NM_178433	LCE3B	chr1	+	152586286	152586286	1	-	-	-
NM_178431	LCE3A	chr1	-	152595309	152595309	0	-	-	-
NM_178430	LCE2D	chr1	+	152635871	152636581	1	-	-	-
NM_178429	LCE2C	chr1	+	152647770	152648491	2	-	-	-
NM_014357	LCE2B	chr1	+	152658598	152659319	0	-	-	-
NM_178428	LCE2A	chr1	+	152670839	152671377	3	-	-	-
NM_178356	LCE4A	chr1	+	152681522	152681551	1	-	-	-
NM_001024679	C1orf68	chr1	+	152691997	152691997	3	-	-	-
NM_001025231	KPRP	chr1	+	152730505	152732064	2	-	-	-
NM_178354	LCE1F	chr1	+	152748847	152748847	1	-	-	-
NM_178353	LCE1E	chr1	+	152758752	152759775	3	-	-	-
NM_178352	LCE1D	chr1	+	152769226	152770270	1	-	-	-
NM_178351	LCE1C	chr1	-	152777310	152777597	1	-	-	-
NM_178349	LCE1B	chr1	+	152784446	152784922	7	-	-	-
NM_178348	LCE1A	chr1	+	152799948	152799948	4	-	-	-
NM_001128600	LCE6A	chr1	+	152815329	152815996	4	-	-	-
NM_030663	SMCP	chr1	+	152850797	152856898	1	-	-	-
NM_005547	IVL	chr1	+	152881038	152882273	2	-	-	-
NM_173080	SPRR4	chr1	+	152943127	152944366	6	-	-	-
NM_001199828	SPRR1A	chr1	+	152956563	152957706	3	-	-	-
NM_001097589	SPRR3	chr1	+	152974222	152975496	3	-	-	-
NM_003125	SPRR1B	chr1	+	153003678	153004821	3	-	-	-
NM_006945	SPRR2D	chr1	-	153012200	153012603	7	-	-	-
NM_005988	SPRR2A	chr1	-	153028595	153028992	5	-	-	-
NM_001017418	SPRR2B	chr1	-	153042717	153043096	2	-	-	-
NM_001024209	SPRR2E	chr1	-	153065610	153066008	5	-	-	-
NM_001014450	SPRR2F	chr1	-	153084612	153084990	0	-	-	-
NM_001014291	SPRR2G	chr1	-	153122057	153122364	1	-	-	-
NM_001010857	LELP1	chr1	+	153175918	153177183	4	-	-	-
NM_001195571	PRR9	chr1	+	153190059	153190620	2	-	-	-
NM_000427	LOR	chr1	+	153232178	153233425	1	-	-	-
NM_052891	PGLYRP3	chr1	-	153270337	153270431	7	-	-	-
NM_020393	PGLYRP4	chr1	-	153302596	153303242	6	-	-	-
NM_002965	S100A9	chr1	+	153330329	153330759	1	-	-	-
NM_005621	S100A12	chr1	-	153346183	153346302	0	-	-	-
NM_002964	S100A8	chr1	-	153362507	153362578	1	-	-	-
NM_176823	S100A7A	chr1	+	153388999	153390558	4	-	-	-
NM_001045479	S100A7L2	chr1	-	153409470	153409533	2	-	-	-
NM_002963	S100A7	chr1	-	153430219	153430281	3	-	-	-
NM_014624	S100A6	chr1	-	153507075	153507171	5	-	-	-
NM_002962	S100A5	chr1	-	153509622	153509771	4	-	-	-
NM_019554	S100A4	chr1	-	153516094	153516234	2	-	-	-
NM_002960	S100A3	chr1	-	153519808	153520157	2	-	-	-
NM_005978	S100A2	chr1	-	153533584	153533914	1	-	-	-
NM_080388	S100A16	chr1	-	153579366	153580009	2	-	-	-
NM_020672	S100A14	chr1	-	153586731	153587360	1	-	-	-
NM_001024213	S100A13	chr1	-	153591275	153591370	0	-	-	-
NM_001024212	S100A13	chr1	-	153591275	153591370	1	-	-	-
NM_001024211	S100A13	chr1	-	153591275	153591370	2	-	-	-
NM_005979	S100A13	chr1	-	153591275	153591370	2	-	-	-
NM_006271	S100A1	chr1	+	153600872	153602997	1	-	-	-
NM_001244664	CHTOP	chr1	+	153606457	153609064	3	-	-	-
NM_001024210	S100A13	chr1	-	153591275	153591370	2	-	-	-
NM_012437	SNAPIN	chr1	+	153631129	153631219	2	-	-	-
NM_001267809	ILF2	chr1	-	153634263	153634871	1	-	-	-
NM_000906	NPR1	chr1	+	153651163	153651584	2	-	-	-
NM_023015	INTS3	chr1	+	153700566	153701110	1	-	-	-
NM_024330	SLC27A3	chr1	+	153747767	153747832	1	-	-	-
NM_020699	GATAD2B	chr1	-	153777202	153782652	2	-	-	-
NM_014856	DENND4B	chr1	-	153901976	153902772	0	-	-	-
NM_181715	CRTC2	chr1	-	153920147	153920584	1	-	-	-
NM_014437	SLC39A1	chr1	-	153931587	153932573	0	-	-	-
NM_130898	CREB3L4	chr1	+	153940314	153941001	1	-	-	-
NM_001255981	CREB3L4	chr1	+	153940674	153941001	0	-	-	-
NM_006694	JTB	chr1	-	153946744	153947154	0	-	-	-
NM_002870	RAB13	chr1	-	153954127	153954574	1	-	-	-
NM_001030	RPS27	chr1	+	153963238	153963272	0	-	-	-
NM_001159484	NUP210L	chr1	-	153965167	153965310	2	-	-	-
NM_001043353	TPM3	chr1	-	154127779	154131444	2	-	-	-
NM_152263	TPM3	chr1	-	154134289	154140412	0	-	-	-
NM_001010979	C1orf189	chr1	-	154171847	154171902	0	-	-	-
NM_001127320	UBAP2L	chr1	+	154192654	154197599	1	-	-	-
NM_015449	C1orf43	chr1	-	154179182	154179928	0	-	-	-
NM_014847	UBAP2L	chr1	+	154193324	154197599	0	-	-	-
NM_006118	HAX1	chr1	+	154245038	154245199	3	-	-	-
NM_080429	AQP10	chr1	+	154293591	154293631	2	-	-	-
NM_001005855	ATP8B2	chr1	+	154298035	154300617	1	-	-	-
NM_020452	ATP8B2	chr1	+	154300275	154300275	0	-	-	-
NM_000565	IL6R	chr1	+	154377668	154378105	2	-	-	-
NM_001010846	SHE	chr1	-	154451953	154456624	4	-	-	-
NM_001098475	TDRD10	chr1	+	154474694	154479379	1	-	-	-
NM_017582	UBE2Q1	chr1	-	154521050	154522913	0	-	-	-
NM_000748	CHRNB2	chr1	+	154540256	154540520	3	-	-	-
NM_001193495	ADAR	chr1	-	154554533	154557281	1	-	-	-
NM_015841	ADAR	chr1	-	154554533	154557281	2	-	-	-
NM_001025107	ADAR	chr1	-	154554533	154557281	3	-	-	-
NM_170782	KCNN3	chr1	-	154669941	154680451	2	-	-	-
NM_002249	KCNN3	chr1	-	154669941	154680451	0	-	-	-
NM_006556	PMVK	chr1	-	154897207	154897604	0	-	-	-
NM_020524	PBXIP1	chr1	-	154916558	154917499	1	-	-	-
NM_138300	PYGO2	chr1	-	154929501	154931254	2	-	-	-
NM_183001	SHC1	chr1	-	154934773	154936278	0	-	-	-
NM_001202859	SHC1	chr1	-	154934773	154936278	0	-	-	-
NM_001826	CKS1B	chr1	+	154947117	154947221	1	-	-	-
NM_025207	FLAD1	chr1	+	154955769	154956170	1	-	-	-
NM_018655	LENEP	chr1	+	154966061	154966083	0	-	-	-
NM_001252406	ZBTB7B	chr1	+	154975105	154983395	2	-	-	-
NM_144622	DCST2	chr1	-	154991002	154991019	2	-	-	-
NM_001143687	DCST1	chr1	+	155006281	155006512	2	-	-	-
NM_207194	ADAM15	chr1	+	155023747	155023862	1	-	-	-
NM_182689	EFNA4	chr1	+	155036212	155036299	0	-	-	-
NM_004952	EFNA3	chr1	+	155051347	155051417	1	-	-	-
NM_182685	EFNA1	chr1	+	155100348	155100453	5	-	-	-
NM_001122839	SLC50A1	chr1	+	155108287	155108387	2	-	-	-
NM_018973	DPM3	chr1	-	155112366	155112437	3	-	-	-
NM_153741	DPM3	chr1	-	155112366	155112437	2	-	-	-
NM_173852	KRTCAP2	chr1	-	155141883	155141915	1	-	-	-
NM_025058	TRIM46	chr1	+	155146262	155146442	1	-	-	-
NM_001256601	TRIM46	chr1	+	155147229	155147289	0	-	-	-
NM_001204290	MUC1	chr1	-	155158299	155158610	1	-	-	-
NM_001252608	THBS3	chr1	-	155165378	155165631	0	-	-	-
NM_002455	MTX1	chr1	+	155178489	155178595	0	-	-	-
NM_001171812	GBA	chr1	-	155204238	155204785	1	-	-	-
NM_000157	GBA	chr1	-	155204238	155204785	1	-	-	-
NM_001171811	GBA	chr1	-	155204238	155204785	0	-	-	-
NM_198264	FAM189B	chr1	-	155216995	155217572	0	-	-	-
NM_052837	SCAMP3	chr1	-	155225769	155226063	0	-	-	-
NM_003993	CLK2	chr1	-	155232658	155233008	2	-	-	-
NM_020897	HCN3	chr1	+	155247217	155247381	0	-	-	-
NM_181871	PKLR	chr1	-	155259083	155260362	0	-	-	-
NM_000298	PKLR	chr1	-	155259083	155260362	0	-	-	-
NM_002004	FDPS	chr1	+	155278538	155279580	0	-	-	-
NM_001135821	FDPS	chr1	+	155278704	155279580	0	-	-	-
NM_001105203	RUSC1	chr1	+	155290639	155291564	2	-	-	-
NM_001105205	RUSC1	chr1	+	155293727	155294208	0	-	-	-
NM_001039517	RUSC1-AS1	chr1	-	155290250	155290568	2	-	-	-
NM_014328	RUSC1	chr1	+	155294217	155294685	1	-	-	-
NM_018489	ASH1L	chr1	-	155305051	155307450	2	-	-	-
NM_001256533	MSTO1	chr1	+	155579960	155580039	2	-	-	-
NM_001198899	YY1AP1	chr1	-	155629232	155629447	3	-	-	-
NM_001198903	YY1AP1	chr1	-	155629232	155629447	3	-	-	-
NM_001198902	YY1AP1	chr1	-	155629232	155629447	3	-	-	-
NM_139119	YY1AP1	chr1	-	155629232	155629447	2	-	-	-
NM_001198900	YY1AP1	chr1	-	155629232	155629447	2	-	-	-
NM_139121	YY1AP1	chr1	-	155629232	155629447	2	-	-	-
NM_001198901	YY1AP1	chr1	-	155629232	155629447	2	-	-	-
NM_139118	YY1AP1	chr1	-	155629232	155629447	2	-	-	-
NM_001199849	DAP3	chr1	+	155658881	155679570	2	-	-	-
NM_033657	DAP3	chr1	+	155658884	155679570	2	-	-	-
NM_001037533	GON4L	chr1	-	155719509	155720374	1	-	-	-
NM_152280	SYT11	chr1	+	155829259	155829552	2	-	-	-
NM_001256821	RIT1	chr1	-	155867598	155870178	2	-	-	-
NM_001256820	RIT1	chr1	-	155867598	155870178	2	-	-	-
NM_014949	KIAA0907	chr1	-	155882835	155883911	1	-	-	-
NM_181885	RXFP4	chr1	+	155911479	155911500	0	-	-	-
NM_004723	ARHGEF2	chr1	-	155916629	155917732	1	-	-	-
NM_001162383	ARHGEF2	chr1	-	155916629	155917732	2	-	-	-
NM_003145	SSR2	chr1	-	155978838	155979330	2	-	-	-
NM_020131	UBQLN4	chr1	-	156005091	156006768	0	-	-	-
NM_014017	LAMTOR2	chr1	+	156024516	156024680	1	-	-	-
NM_020387	RAB25	chr1	+	156030965	156031191	1	-	-	-
NM_001093725	MEX3A	chr1	-	156041803	156046364	1	-	-	-
NM_170708	LMNA	chr1	+	156084460	156084709	0	-	-	-
NM_001257374	LMNA	chr1	+	156095950	156095994	6	-	-	-
NM_001193301	SEMA4A	chr1	+	156119734	156124369	1	-	-	-
NM_001193300	SEMA4A	chr1	+	156123321	156124369	1	-	-	-
NM_001193302	SEMA4A	chr1	+	156123368	156126362	1	-	-	-
NM_014655	SLC25A44	chr1	+	156163729	156169638	2	-	-	-
NM_001199661	PMF1-BGLAP	chr1	+	156182778	156182806	1	-	-	-
NM_199173	BGLAP	chr1	+	156211950	156212022	3	-	-	-
NM_198406	PAQR6	chr1	-	156213208	156213919	2	-	-	-
NM_024897	PAQR6	chr1	-	156213206	156213651	2	-	-	-
NM_015327	SMG5	chr1	-	156219014	156220377	2	-	-	-
NM_032323	TMEM79	chr1	+	156254069	156255017	1	-	-	-
NM_001256609	C1orf85	chr1	-	156262477	156262834	1	-	-	-
NM_001004319	VHLL	chr1	-	156268414	156268560	1	-	-	-
NM_144627	TSACC	chr1	+	156307104	156309548	1	-	-	-
NM_005998	CCT3	chr1	-	156278751	156278989	0	-	-	-
NM_020407	RHBG	chr1	+	156338979	156339040	3	-	-	-
NM_006365	C1orf61	chr1	-	156374054	156374345	0	-	-	-
NM_005920	MEF2D	chr1	-	156433518	156437436	2	-	-	-
NM_178229	IQGAP3	chr1	-	156495196	156496277	5	-	-	-
NM_001105669	TTC24	chr1	+	156549518	156551156	3	-	-	-
NM_144772	APOA1BP	chr1	+	156561557	156561596	3	-	-	-
NM_182679	GPATCH4	chr1	-	156564099	156565004	3	-	-	-
NM_021817	HAPLN2	chr1	+	156589085	156593282	3	-	-	-
NM_198427	BCAN	chr1	+	156611739	156615846	1	-	-	-
NM_006617	NES	chr1	-	156638555	156639113	1	-	-	-
NM_001878	CRABP2	chr1	-	156669399	156669817	4	-	-	-
NM_001199723	CRABP2	chr1	-	156669399	156669817	2	-	-	-
NM_030980	ISG20L2	chr1	-	156692412	156693140	0	-	-	-
NM_001142560	RRNAD1	chr1	+	156698262	156698896	0	-	-	-
NM_145729	MRPL24	chr1	-	156707093	156707189	0	-	-	-
NM_004494	HDGF	chr1	-	156711898	156713240	1	-	-	-
NM_001126051	HDGF	chr1	-	156711898	156713240	2	-	-	-
NM_001126050	HDGF	chr1	-	156711898	156713240	3	-	-	-
NM_005973	PRCC	chr1	+	156737273	156737563	3	-	-	-
NM_001007792	NTRK1	chr1	+	156785541	156785621	1	-	-	-
NM_001161443	SH2D2A	chr1	-	156776034	156776969	0	-	-	-
NM_001161442	SH2D2A	chr1	-	156776034	156776969	3	-	-	-
NM_014215	INSRR	chr1	-	156810664	156810664	3	-	-	-
NM_002529	NTRK1	chr1	+	156830670	156830726	2	-	-	-
NM_001080471	PEAR1	chr1	+	156863522	156873718	3	-	-	-
NM_144702	LRRC71	chr1	+	156890423	156890595	1	-	-	-
NM_014784	ARHGEF11	chr1	-	156904631	156905791	0	-	-	-
NM_001004341	ETV3L	chr1	-	157061834	157062440	6	-	-	-
NM_005240	ETV3	chr1	-	157102975	157103871	4	-	-	-
NM_001145312	ETV3	chr1	-	157094458	157094632	5	-	-	-
NM_001195388	FCRL5	chr1	-	157483166	157485391	1	-	-	-
NM_031282	FCRL4	chr1	-	157543538	157545313	1	-	-	-
NM_052939	FCRL3	chr1	-	157647977	157648499	5	-	-	-
NM_030764	FCRL2	chr1	-	157715522	157716525	3	-	-	-
NM_052938	FCRL1	chr1	-	157764193	157765888	0	-	-	-
NM_005894	CD5L	chr1	-	157800703	157801753	0	-	-	-
NM_018240	KIRREL	chr1	+	157963062	157963466	2	-	-	-
NM_001766	CD1D	chr1	+	158149736	158150891	0	-	-	-
NM_001763	CD1A	chr1	+	158223926	158224459	1	-	-	-
NM_001765	CD1C	chr1	+	158259562	158259854	1	-	-	-
NM_001764	CD1B	chr1	-	158297739	158298025	0	-	-	-
NM_001185110	CD1E	chr1	+	158323485	158323778	3	-	-	-
NM_001004475	OR10T2	chr1	-	158368311	158368311	1	+	-	+
NM_001004476	OR10K2	chr1	-	158389717	158389717	4	+	-	+
NM_001004473	OR10K1	chr1	+	158435351	158435351	5	+	-	+
NM_001004472	OR10R2	chr1	+	158449667	158449667	0	+	-	+
NM_001005189	OR6Y1	chr1	-	158516917	158516917	4	+	-	+
NM_001160325	OR6P1	chr1	-	158532440	158532440	2	+	-	+
NM_001004477	OR10X1	chr1	-	158548708	158548708	2	+	-	+
NM_001004478	OR10Z1	chr1	+	158576228	158576228	6	+	-	+
NM_003126	SPTA1	chr1	-	158580495	158581053	7	-	-	-
NM_001005279	OR6K2	chr1	-	158669467	158669467	1	+	-	+
NM_001005327	OR6K3	chr1	-	158686957	158686957	1	+	-	+
NM_001005184	OR6K6	chr1	+	158724605	158724605	6	+	-	+
NM_001005185	OR6N1	chr1	-	158735533	158735533	2	+	-	+
NM_001005278	OR6N2	chr1	-	158746471	158746471	2	+	-	+
NM_002432	MNDA	chr1	+	158801167	158811943	1	-	-	-
NM_152501	PYHIN1	chr1	+	158901336	158906700	1	-	-	-
NM_001206567	IFI16	chr1	+	158979681	158984470	2	-	-	-
NM_004833	AIM2	chr1	-	159032274	159032481	2	-	-	-
NM_021189	CADM3	chr1	+	159141376	159141555	1	-	-	-
NM_001127173	CADM3	chr1	+	159141413	159141555	1	-	-	-
NM_002036	DARC	chr1	+	159173802	159174749	1	-	-	-
NM_001122951	DARC	chr1	+	159175048	159175223	4	-	-	-
NM_002001	FCER1A	chr1	+	159259503	159272154	2	-	-	-
NM_001004467	OR10J3	chr1	-	159283459	159283459	2	+	-	+
NM_012351	OR10J1	chr1	+	159409511	159409548	2	+	-	+
NM_001004469	OR10J5	chr1	-	159504867	159504867	0	+	-	+
NM_001639	APCS	chr1	+	159557615	159557711	7	-	-	-
NM_000567	CRP	chr1	-	159682078	159683314	3	-	-	-
NM_017823	DUSP23	chr1	+	159750758	159750890	4	-	-	-
NM_001004310	FCRL6	chr1	+	159772172	159772214	0	-	-	-
NM_020125	SLAMF8	chr1	+	159796478	159796688	5	-	-	-
NM_001134233	C1orf204	chr1	-	159804263	159807707	2	-	-	-
NM_001013661	VSIG8	chr1	-	159824105	159824542	2	-	-	-
NM_012337	CCDC19	chr1	-	159842153	159842274	2	-	-	-
NM_003564	TAGLN2	chr1	-	159887902	159888589	1	-	-	-
NM_020789	IGSF9	chr1	-	159896828	159897134	1	-	-	-
NM_033438	SLAMF9	chr1	-	159921281	159921450	2	-	-	-
NM_145167	PIGM	chr1	-	159997461	160000257	4	-	-	-
NM_002241	KCNJ10	chr1	-	160007256	160011182	2	-	-	-
NM_004983	KCNJ9	chr1	+	160051359	160053820	1	-	-	-
NM_052868	IGSF8	chr1	-	160061128	160061612	3	-	-	-
NM_001206665	IGSF8	chr1	-	160061128	160061612	3	-	-	-
NM_000702	ATP1A2	chr1	+	160085519	160085651	1	-	-	-
NM_144699	ATP1A4	chr1	+	160121351	160121830	2	-	-	-
NM_001001734	ATP1A4	chr1	+	160147200	160147310	5	-	-	-
NM_001231	CASQ1	chr1	+	160160284	160160541	2	-	-	-
NM_003768	PEA15	chr1	+	160175124	160181334	1	-	-	-
NM_015726	DCAF8	chr1	-	160185504	160187381	3	-	-	-
NM_001193644	PEX19	chr1	-	160246598	160249348	1	-	-	-
NM_015331	NCSTN	chr1	+	160313062	160313186	2	-	-	-
NM_001098398	COPA	chr1	-	160258376	160259946	1	-	-	-
NM_005598	NHLH1	chr1	+	160336860	160340521	0	-	-	-
NM_020335	VANGL2	chr1	+	160370363	160385627	1	-	-	-
NM_052931	SLAMF6	chr1	-	160454819	160456496	1	-	-	-
NM_003874	CD84	chr1	-	160510883	160518045	4	-	-	-
NM_003037	SLAMF1	chr1	-	160579890	160580537	2	-	-	-
NM_001256030	CD48	chr1	-	160650211	160650884	5	-	-	-
NM_021181	SLAMF7	chr1	+	160709076	160709091	0	-	-	-
NM_002348	LY9	chr1	+	160765863	160765977	4	-	-	-
NM_001166664	CD244	chr1	-	160799949	160801136	4	-	-	-
NM_017625	ITLN1	chr1	-	160846329	160846453	4	-	-	-
NM_080878	ITLN2	chr1	-	160914815	160914929	2	-	-	-
NM_016946	F11R	chr1	-	160965000	160968660	1	-	-	-
NM_001113205	TSTD1	chr1	-	161007421	161007668	3	-	-	-
NM_207005	USF1	chr1	-	161009040	161009709	0	-	-	-
NM_181720	ARHGAP30	chr1	-	161016731	161017504	0	-	-	-
NM_030916	PVRL4	chr1	-	161040780	161042450	0	-	-	-
NM_001007255	KLHDC9	chr1	+	161068180	161068325	1	-	-	-
NM_005600	NIT1	chr1	+	161087861	161087966	0	-	-	-
NM_012394	PFDN2	chr1	-	161070345	161070472	1	-	-	-
NM_001185093	NIT1	chr1	+	161087906	161088288	0	-	-	-
NM_001185094	NIT1	chr1	+	161087907	161088933	0	-	-	-
NM_001039712	DEDD	chr1	-	161090768	161091936	0	-	-	-
NM_001039711	DEDD	chr1	-	161090768	161091936	0	-	-	-
NM_016406	UFC1	chr1	+	161123533	161123787	2	-	-	-
NM_012475	USP21	chr1	+	161129253	161130430	3	-	-	-
NM_001122764	PPOX	chr1	+	161136180	161136637	0	-	-	-
NM_001199874	B4GALT3	chr1	-	161141099	161141605	2	-	-	-
NM_005099	ADAMTS4	chr1	-	161159537	161160927	1	-	-	-
NM_004550	NDUFS2	chr1	+	161169104	161172175	0	-	-	-
NM_001166159	NDUFS2	chr1	+	161171936	161172175	0	-	-	-
NM_004106	FCER1G	chr1	+	161185086	161185111	3	-	-	-
NM_001643	APOA2	chr1	-	161192082	161192194	1	-	-	-
NM_032174	TOMM40L	chr1	+	161195832	161196279	0	-	-	-
NM_001077480	NR1I3	chr1	-	161199455	161199586	0	-	-	-
NM_001102566	PCP4L1	chr1	+	161228516	161228764	2	-	-	-
NM_000530	MPZ	chr1	-	161274524	161275665	2	-	-	-
NM_001035513	SDHC	chr1	+	161284165	161284195	2	-	-	-
NM_001013625	C1orf192	chr1	-	161334520	161334754	0	-	-	-
NM_021642	FCGR2A	chr1	+	161475204	161475257	3	-	-	-
NM_002155	HSPA6	chr1	+	161494035	161494448	9	-	+	-
NM_001127592	FCGR3A	chr1	-	161511550	161512801	1	-	-	-
NM_001127596	FCGR3A	chr1	-	161511550	161512801	2	-	-	-
NM_201563	FCGR2C	chr1	+	161551128	161551227	0	-	-	-
NM_001271036	FCGR3B	chr1	-	161592987	161594304	12	-	-	-
NM_001244753	FCGR3B	chr1	-	161592987	161594304	11	-	-	-
NM_000570	FCGR3B	chr1	-	161592987	161594304	5	-	-	-
NM_001002275	FCGR2B	chr1	+	161632904	161633031	0	-	-	-
NM_001184872	FCRLA	chr1	+	161676761	161677003	3	-	-	-
NM_001002901	FCRLB	chr1	+	161692456	161692462	4	-	-	-
NM_007240	DUSP12	chr1	+	161719580	161719591	3	-	-	-
NM_007348	ATF6	chr1	+	161736033	161736150	2	-	-	-
NM_015441	OLFML2B	chr1	-	161952981	161953464	3	-	-	-
NM_014697	NOS1AP	chr1	+	162039580	162039967	1	-	-	-
NM_001126060	NOS1AP	chr1	+	162332772	162335139	2	-	-	-
NM_182581	C1orf111	chr1	-	162343514	162343837	1	-	-	-
NM_001135240	C1orf226	chr1	+	162348695	162348703	2	-	-	-
NM_001085375	C1orf226	chr1	+	162351519	162351691	3	-	-	-
NM_053282	SH2D1B	chr1	-	162365055	162367069	2	-	-	-
NM_001184763	UHMK1	chr1	+	162466963	162467040	2	-	-	-
NM_175866	UHMK1	chr1	+	162467594	162467790	2	-	-	-
NM_003115	UAP1	chr1	+	162531295	162535858	3	-	-	-
NM_001014796	DDR2	chr1	+	162602227	162688853	1	-	-	-
NM_016371	HSD17B7	chr1	+	162760495	162760590	1	-	-	-
NM_178550	C1orf110	chr1	-	162824086	162824554	1	-	-	-
NM_001102445	RGS4	chr1	+	163038395	163038724	3	-	-	-
NM_005613	RGS4	chr1	+	163038763	163039274	3	-	-	-
NM_001113381	RGS4	chr1	+	163039043	163039274	3	-	-	-
NM_001113380	RGS4	chr1	+	163041694	163042194	2	-	-	-
NM_001195303	RGS5	chr1	-	163112088	163117131	1	-	-	-
NM_001254748	RGS5	chr1	-	163112088	163117131	1	-	-	-
NM_145697	NUF2	chr1	+	163291722	163295841	1	-	-	-
NM_001204963	PBX1	chr1	+	164528596	164529059	1	-	-	-
NM_001174069	LMX1A	chr1	-	165171103	165173116	7	-	-	-
NM_177398	LMX1A	chr1	-	165171103	165173116	1	-	-	-
NM_001256571	RXRG	chr1	-	165370158	165370499	2	-	-	-
NM_001256570	RXRG	chr1	-	165370158	165370499	2	-	-	-
NM_001005214	LRRC52	chr1	+	165513477	165513533	6	-	-	-
NM_004528	MGST3	chr1	+	165600109	165619084	7	-	-	-
NM_000696	ALDH9A1	chr1	-	165631448	165632286	3	-	-	-
NM_001256165	TMCO1	chr1	-	165693527	165697259	3	-	-	-
NM_012474	UCK2	chr1	+	165796731	165797070	0	-	-	-
NM_001017961	FAM78B	chr1	-	166039255	166039477	2	-	-	-
NM_017542	POGK	chr1	+	166808723	166810193	2	-	-	-
NM_053053	TADA1	chr1	-	166825748	166826803	3	-	-	-
NM_199351	ILDR2	chr1	-	166882440	166888591	4	-	-	-
NM_032858	MAEL	chr1	+	166958518	166958589	0	-	-	-
NM_005814	GPA33	chr1	-	167022081	167023570	4	-	-	-
NM_001080426	DUSP27	chr1	+	167064086	167064086	2	-	-	-
NM_002697	POU2F1	chr1	+	167190065	167190134	3	-	-	-
NM_001198783	POU2F1	chr1	+	167298280	167298515	1	-	-	-
NM_000734	CD247	chr1	-	167399876	167400917	2	-	-	-
NM_003851	CREG1	chr1	-	167510250	167511534	3	-	-	-
NM_052862	RCSD1	chr1	+	167599473	167599660	2	-	-	-
NM_001146191	MPZL1	chr1	+	167691186	167691388	6	-	-	-
NM_001167749	ADCY10	chr1	-	167778624	167778914	1	-	-	-
NM_001017977	DCAF6	chr1	+	167905796	167906149	3	-	-	-
NM_015415	MPC2	chr1	-	167885912	167887560	0	-	-	-
NM_001267612	GPR161	chr1	-	168048779	168054768	2	-	-	-
NM_153832	GPR161	chr1	-	168048779	168054768	1	-	-	-
NM_001267611	GPR161	chr1	-	168048779	168054768	2	-	-	-
NM_001267610	GPR161	chr1	-	168048779	168054768	1	-	-	-
NM_152902	TIPRL	chr1	+	168148170	168148315	3	-	-	-
NM_199344	SFT2D2	chr1	+	168195254	168195317	3	-	-	-
NM_005149	TBX19	chr1	+	168250277	168250328	2	-	-	-
NM_003175	XCL2	chr1	-	168510002	168510189	6	-	-	-
NM_002995	XCL1	chr1	+	168545710	168545875	2	-	-	-
NM_001937	DPT	chr1	-	168664694	168665786	3	-	-	-
NM_001677	ATP1B1	chr1	+	169075946	169076067	3	-	-	-
NM_197972	NME7	chr1	-	169101772	169102022	3	-	-	-
NM_003666	BLZF1	chr1	+	169337193	169338760	0	-	-	-
NM_021179	C1orf114	chr1	-	169364113	169364284	1	-	-	-
NM_006996	SLC19A2	chr1	-	169433148	169435086	1	-	-	-
NM_000130	F5	chr1	-	169481191	169483550	5	-	-	-
NM_003005	SELP	chr1	-	169558087	169559385	1	-	-	-
NM_000655	SELL	chr1	-	169659805	169660924	1	-	-	-
NM_000450	SELE	chr1	-	169691780	169694884	3	-	-	-
NM_033418	METTL18	chr1	-	169761669	169761717	3	-	-	-
NM_018186	C1orf112	chr1	+	169764549	169770046	3	-	-	-
NM_020423	SCYL3	chr1	-	169822214	169822853	4	-	-	-
NM_001204517	KIFAP3	chr1	-	169890469	169890816	0	-	-	-
NM_001204514	KIFAP3	chr1	-	169890469	169890816	3	-	-	-
NM_001136107	METTL11B	chr1	+	170115187	170115248	2	-	-	-
NM_152281	GORAB	chr1	+	170501262	170501289	3	-	-	-
NM_006902	PRRX1	chr1	+	170633312	170633359	7	-	-	-
NM_001163629	C1orf129	chr1	+	170904611	170914697	1	-	-	-
NM_025063	C1orf129	chr1	+	170904635	170914697	1	-	-	-
NM_006894	FMO3	chr1	+	171060017	171061799	2	-	-	-
NM_001460	FMO2	chr1	+	171154387	171154852	3	-	-	-
NM_002021	FMO1	chr1	+	171217662	171227226	2	-	-	-
NM_002022	FMO4	chr1	+	171283485	171288964	1	-	-	-
NM_015172	PRRC2C	chr1	+	171454665	171481227	3	-	-	-
NM_000261	MYOC	chr1	-	171604556	171605064	7	-	-	-
NM_001185127	VAMP4	chr1	-	171669295	171673645	2	-	-	-
NM_015935	METTL13	chr1	+	171750760	171751107	3	-	-	-
NM_001136127	DNM3	chr1	+	171810620	171810796	2	-	-	-
NM_139240	C1orf105	chr1	+	172389827	172390025	0	-	-	-
NM_002642	PIGC	chr1	-	172410596	172410868	1	-	-	-
NM_014283	SUCO	chr1	+	172502259	172502575	2	-	-	-
NM_016227	SUCO	chr1	+	172502316	172502575	2	-	-	-
NM_000639	FASLG	chr1	+	172628184	172628341	2	-	-	-
NM_005092	TNFSF18	chr1	-	173010359	173010506	2	-	-	-
NM_003326	TNFSF4	chr1	-	173152869	173155654	0	-	-	-
NM_004905	PRDX6	chr1	+	173446485	173446536	3	-	-	-
NM_178527	SLC9C2	chr1	-	173469603	173470232	1	-	-	-
NM_001195190	LOC730159	chr1	+	173604660	173604660	2	-	-	-
NM_198493	ANKRD45	chr1	-	173577474	173579283	0	-	-	-
NM_014458	KLHL20	chr1	+	173684079	173685182	3	-	-	-
NM_001171182	CENPL	chr1	-	173768687	173769585	0	-	-	-
NM_033319	CENPL	chr1	-	173768687	173769585	0	-	-	-
NM_018122	DARS2	chr1	+	173793796	173794367	0	-	-	-
NM_001122770	ZBTB37	chr1	+	173837492	173839363	3	-	-	-
NM_000488	SERPINC1	chr1	-	173872941	173873026	2	-	-	-
NM_172071	RC3H1	chr1	-	173900351	173907858	1	-	-	-
NM_014857	RABGAP1L	chr1	+	174128551	174188295	5	-	-	-
NM_005684	GPR52	chr1	+	174417211	174417249	0	-	-	-
NM_001243765	RABGAP1L	chr1	+	174769034	174769470	0	-	-	-
NM_001243763	RABGAP1L	chr1	+	174843523	174846632	2	-	-	-
NM_001035230	RABGAP1L	chr1	+	174844655	174846632	3	-	-	-
NM_001243764	RABGAP1L	chr1	+	174933904	174934083	2	-	-	-
NM_001007214	CACYBP	chr1	+	174968570	174973863	1	-	-	-
NM_014412	CACYBP	chr1	+	174968891	174969316	2	-	-	-
NM_022100	MRPS14	chr1	-	174982093	174983804	3	-	-	-
NM_022093	TNN	chr1	+	175036993	175046554	1	-	-	-
NM_001162895	KIAA0040	chr1	-	175126122	175129849	4	-	-	-
NM_001162894	KIAA0040	chr1	-	175126122	175129849	4	-	-	-
NM_003285	TNR	chr1	-	175291934	175292492	4	-	-	-
NM_022457	RFWD2	chr1	-	175913966	175914288	5	-	-	-
NM_021936	PAPPA2	chr1	+	176432306	176525458	1	-	-	-
NM_004319	ASTN1	chr1	-	176830202	176833419	4	-	-	-
NM_021165	FAM5B	chr1	+	177140632	177199012	1	-	-	-
NM_033127	SEC16B	chr1	-	177898241	177898992	0	-	-	-
NM_170692	RASAL2	chr1	+	178062863	178063627	2	-	-	-
NM_004841	RASAL2	chr1	+	178310605	178310730	1	-	-	-
NM_001170723	TEX35	chr1	+	178482211	178482323	4	-	-	-
NM_152663	RALGPS2	chr1	+	178694299	178745899	3	-	-	-
NM_004673	ANGPTL1	chr1	-	178818669	178820263	0	-	-	-
NM_014864	FAM20B	chr1	+	178995073	179012982	3	-	-	-
NM_022371	TOR3A	chr1	+	179051111	179051263	4	-	-	-
NM_001136000	ABL2	chr1	-	179068461	179076852	1	-	-	-
NM_001136001	ABL2	chr1	-	179079715	179079939	6	-	-	-
NM_003101	SOAT1	chr1	+	179262848	179271819	0	-	-	-
NM_144696	AXDND1	chr1	+	179334854	179335644	7	-	-	-
NM_014625	NPHS2	chr1	-	179519673	179520307	2	-	-	-
NM_001199091	TDRD5	chr1	+	179560747	179561750	2	-	-	-
NM_173533	TDRD5	chr1	+	179560756	179561750	2	-	-	-
NM_001199089	TDRD5	chr1	+	179560988	179561750	2	-	-	-
NM_001199092	TDRD5	chr1	+	179575361	179604837	4	-	-	-
NM_173509	FAM163A	chr1	+	179712297	179782232	3	-	-	-
NM_001199260	TOR1AIP2	chr1	-	179809101	179815205	3	-	-	-
NM_001267578	TOR1AIP1	chr1	+	179851176	179851637	1	-	-	-
NM_014810	CEP350	chr1	+	179923907	179955316	2	-	-	-
NM_002826	QSOX1	chr1	+	180123967	180124042	4	-	-	-
NM_033343	LHX4	chr1	+	180199432	180199664	0	-	-	-
NM_032360	ACBD6	chr1	-	180257351	180257497	4	-	-	-
NM_004736	XPR1	chr1	+	180601145	180601337	4	-	-	-
NM_020950	KIAA1614	chr1	+	180882312	180882379	0	-	-	-
NM_005819	STX6	chr1	-	180942175	180945705	2	-	-	-
NM_001195035	MR1	chr1	+	181002560	181003143	2	-	-	-
NM_016545	IER5	chr1	+	181057637	181058038	3	-	-	-
NM_000721	CACNA1E	chr1	+	181452685	181452880	2	-	-	-
NM_001009992	ZNF648	chr1	-	182023704	182025438	2	-	-	-
NM_001033056	GLUL	chr1	-	182350838	182353539	4	-	-	-
NM_002065	GLUL	chr1	-	182350838	182353539	6	-	-	-
NM_172000	TEDDM1	chr1	-	182367251	182368798	3	-	-	-
NM_001137669	RGSL1	chr1	+	182419255	182419300	1	-	-	-
NM_021133	RNASEL	chr1	-	182542768	182544526	2	-	-	-
NM_002928	RGS16	chr1	-	182567757	182569426	0	-	-	-
NM_001102450	RGS8	chr1	-	182615791	182615869	0	-	-	-
NM_030769	NPL	chr1	+	182758583	182763506	0	-	-	-
NM_001357	DHX9	chr1	+	182808438	182811701	2	-	-	-
NM_030933	SHCBP1L	chr1	-	182868999	182869117	2	-	-	-
NM_002293	LAMC1	chr1	+	182992594	182992851	3	-	-	-
NM_018891	LAMC2	chr1	+	183155173	183155487	0	-	-	-
NM_170706	NMNAT2	chr1	-	183217371	183221775	1	-	-	-
NM_015039	NMNAT2	chr1	-	183217371	183221775	1	-	-	-
NM_201568	SMG7	chr1	+	183441505	183441755	2	-	-	-
NM_000433	NCF2	chr1	-	183524696	183525252	5	-	-	-
NM_001127651	NCF2	chr1	-	183524696	183525252	3	-	-	-
NM_001270439	ARPC5	chr1	-	183595327	183596666	1	-	-	-
NM_015149	RGL1	chr1	+	183605207	183711292	2	-	-	-
NM_203454	APOBEC4	chr1	-	183615410	183616812	3	-	-	-
NM_015101	GLT25D2	chr1	-	183904965	183907894	2	-	-	-
NM_001127394	TSEN15	chr1	+	184020810	184020889	1	-	-	-
NM_030806	C1orf21	chr1	+	184356149	184446643	1	-	-	-
NM_025191	EDEM3	chr1	-	184659624	184663196	1	-	-	-
NM_052966	FAM129A	chr1	-	184760165	184764110	2	-	-	-
NM_007212	RNF2	chr1	+	185014550	185056685	0	-	-	-
NM_030934	TRMT1L	chr1	-	185087217	185089150	0	-	-	-
NM_001105518	SWT1	chr1	+	185126191	185129973	1	-	-	-
NM_001202423	TRMT1L	chr1	-	185087217	185089150	0	-	-	-
NM_017673	SWT1	chr1	+	185126290	185129973	1	-	-	-
NM_006469	IVNS1ABP	chr1	-	185265521	185267166	2	-	-	-
NM_031935	HMCN1	chr1	+	185703682	185703911	2	-	-	-
NM_001127710	PRG4	chr1	+	186265404	186266007	0	-	-	-
NM_003292	TPR	chr1	-	186280785	186283102	1	-	-	-
NM_001164246	C1orf27	chr1	+	186344889	186348917	0	-	-	-
NM_022375	OCLM	chr1	+	186369703	186370177	2	-	-	-
NM_022576	PDC	chr1	-	186412697	186413110	1	+	-	-
NM_002597	PDC	chr1	-	186412697	186413110	1	+	-	-
NM_000963	PTGS2	chr1	-	186640943	186643484	1	-	-	-
NM_024420	PLA2G4A	chr1	+	186798031	186823486	0	-	-	-
NM_199051	FAM5C	chr1	-	190066796	190067147	1	-	-	-
NM_130782	RGS18	chr1	+	192127591	192127767	0	-	-	-
NM_001039152	RGS21	chr1	+	192286121	192312166	2	-	-	-
NM_002922	RGS1	chr1	+	192544856	192544922	2	-	-	-
NM_002927	RGS13	chr1	+	192605267	192613464	2	-	-	-
NM_002923	RGS2	chr1	+	192778168	192778201	5	-	-	-
NM_001199262	UCHL5	chr1	-	192987534	192989472	0	-	-	-
NM_001173524	TROVE2	chr1	+	193028551	193038184	1	-	-	-
NM_004600	TROVE2	chr1	+	193029003	193038184	0	-	-	-
NM_197962	GLRX2	chr1	-	193065594	193065754	2	-	-	-
NM_001243399	GLRX2	chr1	-	193065594	193065754	2	-	-	-
NM_016066	GLRX2	chr1	-	193065594	193065754	2	-	-	-
NM_024529	CDC73	chr1	+	193091087	193091330	3	-	-	-
NM_003783	B3GALT2	chr1	-	193147859	193149423	1	-	-	-
NM_198503	KCNT2	chr1	-	196194912	196197353	2	-	-	-
NM_001014975	CFH	chr1	+	196621007	196621247	3	-	-	-
NM_001166624	CFHR3	chr1	+	196743929	196744016	3	-	-	-
NM_002113	CFHR1	chr1	+	196788860	196788974	2	-	-	-
NM_001201550	CFHR4	chr1	+	196857143	196857280	0	-	-	-
NM_005666	CFHR2	chr1	+	196912933	196913010	0	-	-	-
NM_030787	CFHR5	chr1	+	196946666	196946794	4	-	-	-
NM_001994	F13B	chr1	-	197008320	197008507	1	-	-	-
NM_018136	ASPM	chr1	-	197053256	197053453	0	-	-	-
NM_194314	ZBTB41	chr1	-	197122813	197128488	3	-	-	-
NM_001257965	CRB1	chr1	+	197170591	197297688	1	-	-	-
NM_001257966	CRB1	chr1	+	197237333	197237542	0	-	-	-
NM_144977	DENND1B	chr1	-	197521384	197522110	2	-	-	-
NM_001024594	C1orf53	chr1	+	197871681	197871779	3	-	-	-
NM_001014434	LHX9	chr1	+	197881634	197881661	3	-	-	-
NM_020204	LHX9	chr1	+	197886516	197886953	0	-	-	-
NM_133494	NEK7	chr1	+	198126107	198201710	4	-	-	-
NM_133262	ATP6V1G3	chr1	-	198492351	198492520	1	-	-	-
NM_080921	PTPRC	chr1	+	198608097	198608398	3	-	-	-
NM_003822	NR5A2	chr1	+	199996769	199996975	1	-	-	-
NM_001105517	FAM58BP	chr1	+	200182655	200182691	1	-	-	-
NM_012482	ZNF281	chr1	-	200375419	200376145	0	-	-	-
NM_014875	KIF14	chr1	-	200520624	200522515	0	-	-	-
NM_001031725	DDX59	chr1	-	200613164	200613381	1	-	-	-
NM_203459	CAMSAP2	chr1	+	200708685	200708955	2	-	-	-
NM_005298	GPR25	chr1	+	200842165	200842165	3	-	-	-
NM_018265	C1orf106	chr1	+	200860626	200860626	1	-	-	-
NM_001142569	C1orf106	chr1	+	200863948	200867528	3	-	-	-
NM_001252102	KIF21B	chr1	-	200938513	200942648	0	-	-	-
NM_000069	CACNA1S	chr1	-	201008639	201008958	3	-	-	-
NM_001270601	ASCL5	chr1	-	201083080	201083879	4	-	-	-
NM_016456	TMEM9	chr1	-	201103899	201104790	4	-	-	-
NM_001164586	IGFN1	chr1	+	201159952	201162421	3	-	-	-
NM_001005337	PKP1	chr1	+	201252579	201252830	3	-	-	-
NM_001001432	TNNT2	chr1	-	201328141	201328337	1	-	-	-
NM_005558	LAD1	chr1	-	201349965	201351015	1	-	-	-
NM_003281	TNNI1	chr1	-	201372894	201379455	2	-	-	-
NM_012396	PHLDA3	chr1	-	201434621	201437530	3	-	-	-
NM_001193572	CSRP1	chr1	-	201452657	201453840	5	-	-	-
NM_001193571	CSRP1	chr1	-	201452657	201453840	2	-	-	-
NM_004078	CSRP1	chr1	-	201452657	201453840	2	-	-	-
NM_020443	NAV1	chr1	+	201617449	201617796	0	-	-	-
NM_001167738	NAV1	chr1	+	201708962	201709151	3	-	-	-
NM_018085	IPO9	chr1	+	201798287	201798337	1	-	-	-
NM_198149	SHISA4	chr1	+	201857804	201858122	3	-	-	-
NM_012134	LMOD1	chr1	-	201865583	201867499	3	-	-	-
NM_006335	TIMM17A	chr1	+	201924618	201924654	2	-	-	-
NM_020216	RNPEP	chr1	+	201951765	201951794	4	-	-	-
[truncated: 21,374 more rows]
